# Supplementary material for: Genetically engineered mice for combinatorial cardiovascular optobiology
Source: eLife. 2021 Oct 29;10:e67858. doi: 10.7554/eLife.67858 (PMC8555989; doi:10.7554/eLife.67858)
Supplement: Figure 2—source data 2. [file elife-67858-fig2-data2.csv]

Unstimulated	Stimulated
49.45363	62.9383554
53.65239	75.9675970
52.18889	81.0265386
51.94753	81.6217198
45.93025	89.4990344
52.73042	79.8436908
45.89925	84.5271402
52.47302	82.6433884
45.63405	79.4827130
52.04473	89.3790124
56.78579	90.3964393
51.63042	83.7699874
56.22732	90.3980611
53.88787	82.2917060
38.80561	85.0170636
52.47548	88.4340996
46.37872	84.8311392
55.21870	85.1768549
51.92525	89.6622357
52.02494	79.5124760
52.75030	89.5979042
51.51584	84.8401161
54.36365	91.6359249
51.93854	87.8414173
56.52831	83.0809048
47.17195	77.8755967
52.91327	79.1705782
45.58274	82.1356219
54.74500	85.9638103
37.99088	75.3247785
51.03529	86.6966949
55.58887	84.6158174
52.33820	76.7258637
45.72934	88.9757877
45.81938	88.1980971
54.18961	90.4931579
41.60821	88.7453533
45.36276	82.5634040
42.74490	88.5674962
47.04417	86.6029039
50.44100	81.1547659
51.87709	86.8858477
51.63641	90.1333685
53.83071	90.0030747
49.27480	82.3066438
54.00465	73.5548075
44.85500	82.4550977
42.44717	86.0127323
53.71097	89.3238166
52.24781	87.0453033
53.50752	85.6225469
53.42882	89.4192699
55.55619	85.1255576
47.82069	87.9303513
35.80370	88.1019423
43.86530	84.9983027
53.28162	89.1812544
50.90227	76.8897772
55.11411	91.5389495
43.53221	85.4191103
51.47138	85.5599381
53.48368	85.7716696
44.38173	87.6329461
53.01958	86.8498340
52.20382	88.7135024
49.90238	82.5199593
54.70891	88.4968534
53.35277	81.0514847
42.09381	87.3240270
49.03952	85.9889144
45.65820	88.0816167
51.45310	91.0116922
49.84888	89.5281927
55.89079	89.9904734
53.89604	88.3989225
40.12876	89.2333468
52.85190	77.9495234
52.83023	95.0635662
49.80016	86.0936626
51.45937	94.8516345
50.04304	86.3300674
42.20595	85.9872556
45.86583	95.7751018
50.52293	84.5291632
56.49467	87.7040564
39.19523	85.6646752
40.33033	92.3456427
43.70154	78.0044054
53.85761	87.4172801
54.79860	77.8144548
44.21400	82.6533211
55.15529	86.8098558
51.50431	89.1121953
55.13130	86.9186022
45.67235
47.67903
51.27329
52.60590
56.51798
45.85713
55.17931
46.89951
55.36669
49.50551
49.50845
49.64789
45.88023
56.92662
53.39282
57.08385
56.60429
57.24065
51.30133
51.93183
52.06163
