# Supplementary material for: Genetically engineered mice for combinatorial cardiovascular optobiology
Source: eLife. 2021 Oct 29;10:e67858. doi: 10.7554/eLife.67858 (PMC8555989; doi:10.7554/eLife.67858)
Supplement: Figure 3—source data 1. [file elife-67858-fig3-data1.csv]

Mouse 1	Mouse 1	Mouse 2	Mouse 2	Mouse 3	Mouse 3
Unstimulated	Stimulated	Unstimulated	Stimulated	Unstimulated	Stimulated
7.1424	15.0080	6.1216	12.7360	4.552143	11.529690
6.6752	16.3424	6.1216	11.5872	4.384965	10.360720
6.8864	14.4128	5.9520	11.9072	4.306617	12.268860
6.4992	16.4096	6.1600	13.4272	4.443623	10.380300
6.4832	14.6304	6.1120	12.0704	4.253367	10.123800
6.8096	14.8512	6.0064	10.7168	4.306127	11.738420
6.6592	16.9632	5.8976	13.1744	4.506635	10.159100
6.7104	14.3456	6.2912	13.4592	4.197910	10.118040
6.4128	16.8032	5.7216	12.8000	4.234189	10.268540
7.0464	14.9632	5.9360	11.0752	4.557849	10.392380
6.5824	14.2272	5.9488	12.1248	4.251367	10.509870
6.6560	15.6928	6.2016	13.6096	4.319609	10.392820
6.8256	14.4416	6.0224	12.5952	4.554657	10.400000
6.5024	17.1712	6.2688	10.6464	4.288032	10.930200
6.3936	15.1008	5.9488	12.6848	4.352693	5.942696
6.5632	15.2992	6.0992	13.4784	4.443123	11.473790
6.3392	16.1888	6.0128	12.8800	4.110706	10.941250
6.3008	15.6192	5.9680	11.7504	4.503329	10.636850
6.5536	16.9184	6.0928	12.3872	4.260915	10.724120
6.3904	15.9392	6.0448	13.7504	4.754405	10.763360
6.6816	15.5392	5.9168	12.6944	4.449167	10.438810
6.8608	14.6880	6.0032	10.9792	4.105207	10.514100
6.1280	17.3696	6.1760	13.1776	4.405297	9.150133
6.6816	15.9808	6.0224	13.5552	4.496393	9.909972
6.4320	15.2480	5.9744	13.0048	4.098115	10.003030
6.6752	16.0544	5.9200	11.3824	4.373655	9.962102
6.7424	15.2032	6.0864	12.6144	4.842441	9.820125
6.6240	17.1840	5.9712	13.7312	4.182064	9.955830
6.6624	16.6240	7.7216	12.4096	4.305366	12.700480
6.7136	15.7184	6.3968	10.9536	4.371021	10.680120
6.5920	16.1120	6.1248	13.2032	4.203206	10.642060
6.8384	16.1312	6.3904	13.4336	4.322862	11.370130
6.7456	17.4528	7.0624	12.5376	4.138164	11.053580
6.8256	17.1328	6.6880	12.9440	4.287424	10.949960
6.4352	15.8656	6.3968	14.4864	4.619500	10.629630
6.4512	16.1664	6.5472	13.2672	4.110313	10.752110
6.5568	18.1696	5.8720	13.8432	4.271324	10.992320
6.3840	16.2848	6.6432	12.6912	4.553179	10.972840
6.8192	15.9552	6.1216	12.1568	4.198880	10.924520
6.6656	15.8784	6.2624	14.1696	4.297459	11.101800
6.3648	16.8512	6.2880	13.6768	4.437613	10.891190
7.1776	18.8416	6.0288	13.9328	4.554425	10.686580
	17.8464	6.2656	12.5440	4.334101	10.818410
	17.5552	6.2368	12.3168	4.403680	10.557220
	16.2560	6.2976	13.9392	4.244459	10.277230
	22.4032	6.3936	13.7216	4.298032	9.455685
	17.4976	6.0832	13.9360	4.584194	10.406650
	17.7856	6.4160	12.3136	4.081066	10.054470
	16.8000	6.2400	12.2208	4.131716	9.111513
	16.7200	5.9968	13.8112	4.601738	10.350100
	17.0464	6.0640	13.6896	4.430004	10.822750
	18.7232	5.8688	14.0160	4.172776	12.255220
	18.2016	6.1184	12.5248	4.384979	10.454960
	18.2688	5.7248	12.5248	4.368523	10.901270
	16.1504	6.2272	13.6288	4.184196	12.425620
	18.8064	6.0576	13.9968	4.395814	10.413050
	20.5856	5.9520	14.1056	4.412285	10.918070
	17.1264	6.2464	12.4032	4.071339	10.823050
	18.3296	6.1120	12.5504	4.353947	10.596120
	16.2080	5.8336	13.7472	4.626877	11.200380
	18.4672	5.9904	13.8304	4.041262	11.076000
	19.7376	6.0448	14.2624	4.335091	11.101100
	17.9488	6.1536	12.3840	4.381008	11.299820
	18.9408	6.0736	12.5632	4.206483	10.942520
	17.1040	6.2752	13.4912	4.508939	10.768650
	17.9008	5.6608	11.9744	4.088598	11.253720
	19.8848	6.1216	13.2128	4.334544	10.658820
	19.5776	5.9648	12.9152	4.393885	9.569413
	19.0336	6.0576	12.1120	4.179566	7.584244
	16.3488	6.0288	13.7056	4.428897	10.220690
	18.9824	6.2112	13.1104	4.321076	13.216630
	26.1792	5.9840	12.6848	4.040500	8.313828
	17.9104	6.2944	14.2880	4.478975	9.509368
	19.3568	5.9200	14.3872	4.413022	10.397740
	16.5088	6.1984	14.0704	3.987527	10.179700
	18.1760	5.8208	12.4352	4.378429	10.171890
	17.6928	6.4000	12.4032	4.489971	9.904989
	20.7968	5.5648	13.9008	4.115095	10.066110
	19.1200	6.2336	13.5040	4.326745	13.213120
	17.5520	5.8400	14.2848	3.975498	12.129310
	18.7808	6.3008	12.9792	4.315758	10.521750
	17.5872	6.1504	12.5696	4.404245	8.256709
	17.5456	6.9056	13.6800	4.141900	6.524314
	18.8928	6.4096	11.9104	4.404502	9.536859
	17.0400	6.8544	12.4000	4.348741	10.753250
	19.1840	6.9632	10.8576	4.475754	10.550090
	16.9888	7.4208	13.9616	4.530232	8.787708
	18.3456	7.0976	14.0128	3.984270	10.245610
	17.1392	6.3072	12.4192	4.343124	11.149300
	17.0784	6.6048	12.2976	4.406435	11.584490
	19.9936	6.9184	13.8592	4.060289	10.417060
	19.9488	6.9024	13.4496	4.385925	10.740810
	16.1120	6.2336	14.1600	4.469320	12.066430
	20.4160	6.3744	12.5152	3.959039	10.527120
	17.7216	6.5120	12.3008	4.111063	10.984070
	20.4096		13.5936	4.341256	10.489220
	16.4480		13.5360	4.259018	10.749390
	21.9488		13.7952	3.942054	11.248460
	20.4032		12.5856	4.451963	11.099250
	17.2384		13.7120	4.339231	11.013760
	20.0384		11.8592	3.830582	11.331500
	21.7856		12.3264	4.256795	10.864880
	21.0784		10.8704	4.336218	11.213290
	23.3568		13.7728	3.933318	11.116560
	17.6896		13.8464	4.367975	10.969570
	21.4592		12.3392	4.557152	10.811030
	18.3808		12.2784	3.912916	10.761480
	21.6704		13.6960	4.344249	10.813890
	25.4400		13.4304	4.263582	10.675060
	18.4384		13.7728	4.281721	9.727780
	25.0272		12.3264	3.929409	10.671550
	24.8448		13.8976	4.313357	10.542270
	26.5472		11.6480	4.280323	10.525300
	22.9696		12.8832	4.064931	10.480590
	27.1840		11.2704	4.489239	10.638660
	26.1248		13.3984	4.192318	11.836540
	24.3968		13.8144	4.034560	10.821980
	22.4096		12.1632	4.313343	10.546860
	25.5456		11.0368	4.389249	11.022760
	22.0000		13.8496	3.998832	10.854790
	22.8224		12.6464	4.475496	10.775840
	27.0688		12.4288	4.202371	10.499000
	22.6848		10.7744	3.984389	10.783370
	24.8800		13.6096	4.388828	10.719290
	23.3408		13.8144	3.989003	10.886960
	26.0896		12.3520	4.589713	10.779320
	22.4480		10.7328	4.227018	10.926530
	21.0144		13.2000	4.120393	11.040740
	22.0384		13.6768	4.401854	11.149130
	23.5328		12.1632	4.141388	10.884970
	24.6432		11.8240	4.008836	10.976800
	24.9120		13.5776	4.396541	10.852620
	22.2176		13.3440	4.247255	10.313810
	22.7040		13.8400	4.175303	10.556540
	24.9280		12.4576	4.485413	10.509110
	26.8416		12.0704	4.140776	8.499172
	23.8368		13.5936	4.217992	12.278090
	22.9856		13.2544	4.352379	9.473466
	22.6496		13.9168	4.214343	12.404100
	26.7776		12.3584	4.074454	9.896971
	24.7072		12.3008	4.482145	10.176680
	24.5376		13.5712	4.077817	12.049820
	27.1136		13.5264	4.429151	9.809554
	23.3920		13.6704	4.263954	9.842217
	24.4480		12.4160	4.216382	9.838539
	24.7360		12.1728	4.521607	9.948993
	27.5424		13.6288	4.201564	9.612349
	22.1216		13.6160	4.019456	10.021940
	20.0960		13.3632	4.341326	9.860995
	27.4656		12.2752	4.166109	10.375380
	26.6560		12.4160	4.079722	10.226780
	26.7552		13.7216	4.429284	9.952361
	21.3728		14.0000	4.235678	14.458860
	24.9280		13.7632	4.203944	12.526190
	20.3264		12.4512	4.382064	10.026450
	23.3920			4.290162	8.094439
	19.0176			4.491602	6.101549
	29.6864			4.243140	10.826430
	23.5776			4.095753	10.658990
	24.6240			4.435521	9.575392
	18.4352			4.189906	10.568550
	27.7824			4.222698	10.590700
	19.8240			4.477733	10.444900
	27.7120			4.298523	10.558690
	29.4816			4.132100	10.705250
	32.7840			4.460535	12.445490
	23.6192			4.169153	11.072550
	25.9232			4.069115	11.023740
	22.0960			4.561374	11.843790
	24.8544			4.187471	10.795920
	21.1168			4.032295	10.753350
	24.2400			4.480746	10.673160
	25.6672			4.211350	10.699930
	17.9584			4.301530	11.219010
	6.8800			4.275275	10.809380
	15.5328			4.130602	10.928360
	23.8016			4.341375	10.932250
	32.2144			4.265641	10.533360
	19.2704			4.431158	11.124070
	11.7344			4.368405	11.022570
	24.5728			4.180372	10.908310
	9.4688			4.406719	10.758710
	14.5472			4.412160	10.132300
	7.0176			4.273216	10.554340
	29.5680			4.142042	10.591750
	18.6624			4.536612	10.196100
	25.5232			4.429810	10.644610
	21.1104			4.043716	9.492937
	20.1120			4.105232	11.250810
	26.4224			4.277086	10.783080
	17.8848			4.735633	10.999700
	7.3536			4.172318	12.610470
	24.2624			4.198784	10.651240
	15.4848			4.525718	11.055100
	26.3296			4.241317	10.982320
	7.8176			4.169189	10.954220
	28.1664			4.392440	11.032690
	17.2992			4.248489	10.615870
	20.8576			4.283708	10.703280
	21.1712			4.401373	10.753000
	17.8016			4.161071	11.005730
	23.6832			4.178616	10.813410
	22.5664			4.565686	10.853390
	17.5808			4.044352	10.806310
	18.7104			4.235757	10.800120
	26.9376			4.236190	10.388450
	13.5520			4.153531	10.338510
	26.5696			4.469670	7.002330
	28.9536			4.185442	9.280988
	24.0736			4.230792	10.882990
	25.3344			4.394084	11.734120
	27.7824			4.230364	14.014620
	20.0672			4.194087	13.943450
	20.4800			4.392266	13.720690
	19.5520			4.371384	12.110190
	21.5616			4.251628	10.052250
	28.9088			4.449648	13.266880
	20.7072			4.212535	15.346830
	23.2608			4.259932	12.742410
	28.1248			4.295381	11.647100
	20.1216			4.558326	11.190330
	19.9040			4.377884	10.559310
	17.8688			4.252565	10.415170
	26.8288			4.230614	10.472100
	20.1440			4.412321	10.833810
	21.9584			4.233816	10.368020
	20.4128			4.167815	10.820960
	15.9136			4.353813	10.213380
	18.9440			4.075084	10.482050
	11.1840			4.249759	10.484770
	21.1200			4.432273	9.640243
	14.3552			4.440801	10.138770
	25.2800			4.224548	10.498860
	17.8176			4.312846	12.593360
	14.0000			4.310335	10.822080
	23.6416			3.963303	10.471490
	26.3360			4.155384	12.411510
	20.5344			4.039389	10.721610
	11.9328			4.454081	10.684020
	26.9632			4.235123	10.511640
	19.2672			4.055140	10.622450
	27.7632			4.483728	10.850370
	17.6352			4.191862	10.904610
	17.0560			4.137292	10.780960
	20.9632			4.363538	10.599710
	15.7856			4.313324	10.964090
	37.4080			4.110015	10.845510
	28.2944			4.568222	10.708110
	18.5312			4.178028	10.817810
	17.1456			4.042055	10.873020
	26.3616			4.559606	10.516270
	13.4240			4.119860	10.633110
	11.4592			4.501911	10.693270
	16.1280			4.198275	9.743244
	15.3664			4.059201	10.127120
	25.9104			4.437905	10.772230
	21.8048			4.215672	9.903256
	11.7696			4.104924	10.434370
	24.4640			4.465698	10.664240
	8.4416			4.273953	12.156280
	24.3360			4.066817	10.480510
	22.3392			4.386427	10.739460
	16.9440			4.279321	10.659600
	18.2656			4.182425	10.658550
	20.0096			4.470630	10.863740
	20.7424			4.153904	10.928840
	24.1216			4.088887	10.843410
	25.3952			4.625194	11.224510
	22.3936			4.018188	10.971010
	18.9408			4.665208	10.657150
	17.5456			4.196898	10.893530
	25.6960			4.600098	10.708720
	20.5536			4.352119	10.563020
	17.6160			4.295892	10.629610
	13.5680			4.152009	10.865800
	30.4928			4.350029	10.655290
	22.8352			4.268289	9.941666
	26.8736			4.318581	10.664000
	18.1344			4.485417	10.625260
	20.3488			4.145366	10.111400
	26.8448			4.277482	10.983920
	27.5424			4.489869	10.719900
	17.7248			4.199382	12.630240
	25.0880			4.103905	10.737140
	21.9776			4.190050	10.748800
	23.7120			4.173946	12.234480
	26.7072			4.469647	10.769530
	20.8096			4.226207	10.632180
	13.3824			4.266716	10.709750
	32.3072			4.419454	10.609510
	25.5168			4.179406	10.486760
	18.1120			4.240501	10.657390
	15.6352			4.482683	5.955650
	31.3952			4.134504	8.505163
	17.5360			4.282417	12.112790
	25.0976			4.446706	10.344360
	31.5360			4.330190	10.575070
	13.1680			4.098171	10.045960
	17.2960			4.556788	9.030829
	15.6192			4.145975	9.859993
	24.5632			4.392904	10.175980
	28.8672			4.211868	11.628460
	19.6480			4.186790	10.106060
	25.2544			4.503754	10.182380
	26.2208			4.150641	9.892594
	15.6672			4.153605	9.967236
	27.0144			4.464958	10.156980
	26.5088			4.140557	9.996539
	25.4816			4.321643	10.209020
	24.6976			4.346818	10.144270
	10.9376			4.159656	10.164960
	15.9232			4.271992	10.023120
	20.1952			4.357655	10.318720
	24.4608			4.206893	14.770440
	30.4256			4.121564	13.239210
	19.8912			4.365537	11.044130
	22.7104			4.208579	8.913605
	27.7696			4.432785	7.093029
	28.1984			4.207562	9.793542
	20.2336			4.106247	10.842410
	24.9280			4.552398	10.443950
	23.2064			4.179455	10.224150
	24.8800			4.137587	10.700880
	25.5296			4.457312	10.800910
	23.6352			4.199431	12.493580
	21.2992			4.081250	10.990630
	23.7760			4.483187	10.905700
	24.8768			4.297102	12.465410
	25.4240			4.115902	11.210080
	23.8624			4.463231	10.864300
	25.4624			4.182037	10.497580
	23.6064			4.109145	11.426800
	26.6368			4.184972	10.785210
	23.3344			4.148694	10.619970
	21.6960			4.396452	11.239710
	22.1440			4.221482	10.714300
	26.2048			4.103199	10.590450
	25.2352			4.441410	10.737240
	25.7216			4.251810	9.816138
	22.2304			4.129235	7.169266
	24.4736			4.420464	9.556217
	24.5760			4.180004	11.319410
	27.5328			4.082949	13.283900
	24.5760			4.460874	9.383257
	25.1968			4.332695	8.624302
	25.1584			4.150840	9.633624
	26.7744			4.410551	9.793825
	26.5568			4.098634	12.092480
	25.8816			4.317022	9.825990
	23.5936			4.210257	9.858321
	24.4224			4.284112	12.014900
	24.9632			4.470411	10.081220
	26.6368			4.124504	10.013210
	24.2560			4.160484	10.143540
	24.6336			4.487119	10.275600
	22.9376			4.125822	10.254340
	26.3168			4.141891	10.896640
	27.2864			4.568349	13.312420
	26.9024			4.118602	12.193060
	24.7424			4.134734	10.455920
	24.3456			4.377565	8.336521
	26.0736			4.211164	6.888884
	27.7056			4.229507	9.859928
	26.1920			4.295328	10.987860
	25.4016			4.048269	10.166400
	22.3232			4.775075	10.359870
	25.9296			4.222980	9.922946
	27.7696			4.163304	8.855185
	25.8112			4.528010	9.946371
	24.5280			4.121149	10.716650
	24.4256			4.136513	9.226816
	25.6928			4.548080	12.202820
	27.6288			4.097784	10.406410
	27.3312			4.246743	10.525110
	29.5552			4.462813	10.452090
	22.2016			4.078219	10.491400
	26.2368			4.210003	10.716140
	27.1104			4.451566	10.629680
	27.4720			4.120098	10.502490
	26.2272			4.200893	10.573100
	24.7008			4.360321	10.343600
	28.5120			4.317522	10.535910
	28.7616			4.434353	5.751931
	25.2096			4.117881	7.903198
	25.7216			4.469974	10.263790
	25.5744			4.359983	11.955920
	27.2256			4.165354	14.142560
	23.6768			4.191946	9.271044
	29.2800			4.440793	9.078909
	25.1840			4.315951	9.389766
	27.3216			4.188743	8.950679
	27.0336			4.489584	8.890702
	27.4560			4.111105	9.505271
	27.0400			4.226290	9.467793
	30.1152			4.414269	11.157190
	19.0336			4.134755	9.513157
	24.9824			4.770010	9.647118
	22.0896			4.213201	10.255300
	21.2480			4.172799	9.624279
	26.1152			4.568637	9.526245
	16.1376			4.167903	10.363630
	28.1696			4.171370	9.721764
	14.8608			4.526669	9.557406
	29.0880			4.156465	9.774681
	25.0976			4.270899	9.722368
	26.5728			4.353228	13.467420
	17.5616			4.229408	11.656440
	27.6608			4.235654	9.711669
	25.5328			4.369313	8.302114
	28.9376			4.133177	6.119925
	25.1136			4.113339	9.549687
	19.4944			4.342930	9.487458
	26.7648			4.337387	10.088100
	14.8960			4.367390	9.890552
	29.0816			4.436576	8.847428
	10.6400			4.210615	9.841556
	21.9904			4.413742	10.208950
	24.8800			4.206776	11.745050
	24.9696			4.179012	10.137520
	19.8464			4.515621	10.190370
	24.1696			4.759002	11.712150
	23.2576			4.257420	10.115180
	27.8912			4.396494	9.954753
	28.7872			4.262623	8.234969
	18.9632			4.224327	11.488060
	20.0096			4.344977	9.915107
	32.3552			4.222875	10.043680
	18.9024			4.103521	9.724820
	18.6144			4.192450	10.075350
	19.2992			4.113848	10.167950
	15.8080			4.449235	9.737164
	27.5808			4.377397	10.049980
	18.7744			4.050237	10.730690
	24.2464			4.374458	10.998750
	25.6864			4.230975	13.201090
	30.1856			4.039153	13.034240
	29.1136			4.454790	13.031470
	17.8976			4.206033	13.240350
	21.6736			4.056322	12.239740
	26.5152			4.470304	12.015370
	14.4736			4.139830	10.878090
	28.8608			4.077923	10.407810
	21.7280			4.541973	10.567770
	30.2464			4.052654	10.465310
	20.5568			4.309727	10.373310
	31.3056			4.253881	10.614280
	19.5232			4.082234	10.542900
	25.1232			4.296967	10.388550
	25.2448			4.177081	14.603080
	30.0960			4.033290	12.104290
	26.5568			4.337478	9.887026
	18.3552			4.304583	8.305698
	23.9616			4.073422	6.221301
	20.3264			4.414066	10.196300
	17.8720			4.359061	11.341620
	22.0096			4.071490	10.921730
	21.6640			4.407083	10.457260
	25.7472			4.276315	10.979990
	28.9952			4.021173	10.427980
	18.4032			4.768347	8.278124
	21.2256			4.001172	10.947020
	24.0320			4.379644	10.579740
	18.5760			4.340137	7.876852
	26.5120			3.982838	11.331180
	17.9200			4.521582	10.636050
	19.8400			4.160158	10.480650
	24.6208			4.197962	11.247500
	20.4960			4.317479	10.508040
	28.0672			4.303546	11.781040
	14.4384			4.045165	11.299280
	22.0320			4.751029	10.562380
	19.8240			4.273421	11.731790
	28.3840			4.023937	11.318670
	16.7808			4.329354	9.945978
	26.8160			4.412072	11.757630
	20.5088			3.863508	11.535140
	28.9632			4.425365	10.734360
	22.1760			4.128568	11.825040
	29.0944			4.356013	11.225280
	21.6672			4.467073	10.177690
	23.7728			3.915600	11.550970
	24.4352			4.422702	10.661510
	32.1920			4.239069	8.879183
	25.0208			3.996492	11.077030
	26.5088			4.377959	9.650258
	20.9216			4.270220	7.718743
	23.8560			4.096763	9.959722
	23.2640			4.324204	9.356499
	21.8624			4.283243	9.344062
	17.8816			3.955724	11.321050
	25.1776			4.404731	8.965639
	23.1584			4.256140	10.231050
	28.9152			4.428041	9.851170
	24.2464			4.309629	9.224969
	25.5456			3.991603	11.394360
	24.9152			4.362365	9.962776
	27.6416			4.289234	9.254336
	24.5888			3.971781	12.382140
	35.2128			4.377368	12.353080
	28.3456			4.335797	12.589510
	30.3232			3.950830	13.321910
	25.5584			4.328802	12.802100
	25.9936			4.343369	11.676150
	22.2080			3.938499	12.237340
	20.4064			4.448779	12.442910
	17.1200			4.259216	11.467710
	26.4352			3.952956	13.146510
	22.2400			4.385718	12.811860
	26.7136			4.048065	8.137608
	24.9568			4.333168	13.260390
	26.0352			4.359073	12.360170
	28.2976			3.981681	8.333259
	22.3584			4.391776	10.438020
	25.3536			4.317273	9.565464
	26.8096			4.001613	7.731756
	26.6912			4.366631	13.557410
	26.8768			4.312806	11.645940
	26.4544			4.021722	12.673980
	29.2992			4.377224	9.345454
	26.4544			4.323586	7.473066
	30.7904			4.015323	6.105325
	19.6864			4.374884	5.734817
	26.5984			4.540354	9.047106
	27.2960			4.047809	12.404730
	26.1792			4.443422	10.447840
	15.5616			3.904846	9.917877
	26.8576			4.497377	11.433880
	23.6000			4.144623	10.255680
	22.2976			3.983053	9.366283
	23.3824			4.433174	11.472870
	27.0048			4.258304	10.278540
	25.8688			4.090510	9.730793
	24.8832			4.361704	11.649260
	25.9328			4.304769	10.407000
	25.2224			3.984795	9.253885
	24.6208			4.331833	11.076710
	21.6416			4.401748	9.827542
	25.6736			3.967299	8.414822
	31.9360			4.435217	10.445760
	23.4144			4.187720	9.868531
	30.4544			4.660593	8.343924
	25.5776			4.249480	10.782830
	31.6192			3.956743	9.948388
	24.6624			4.382990	10.781160
	26.3296			4.237853	10.980240
	24.5536			4.166698	9.926404
	21.6256			4.309819	11.377710
	27.3344			4.236093	10.799670
	20.6816			3.958643	6.924569
	20.4064			4.366325	12.004660
	27.0336			4.291702	10.307570
	26.5600			3.898791	9.286391
	24.9184			4.353870	11.004000
	24.8192			4.410193	11.178970
	33.9840			3.900399	4.746373
	23.1680			4.399232	12.138940
	23.8816			4.047189	8.865759
	25.9232			4.303189	10.317230
	24.8768			4.356975	9.587079
	25.9680			4.028583	7.794147
	21.7568			4.387752	10.006220
	24.8736			4.348496	9.260481
	19.4816			3.913084	10.119800
	27.0368			4.254796	10.067750
	19.0912			4.329125	13.361730
	23.1424			4.006975	13.764500
	28.0064			4.464118	10.054950
	26.8160			4.349479	7.930837
	29.7696			4.011930	6.861241
	25.1616			4.517047	5.564103
	19.2000			4.343435	9.223927
	22.6336			4.089101	11.706460
	23.3024			4.252955	10.334400
	23.6960			3.904447	9.454613
	24.9504			4.637452	11.215110
	27.9072			4.387125	10.311420
	33.4912			4.026957	9.474704
	25.0528			4.536226	11.116100
	25.1680			4.348635	10.083480
	26.7552			4.194893	9.186621
	27.6000			4.412163	10.917390
	24.7616			4.347155	9.782647
	24.4960			3.999435	8.418778
	24.9024			4.392765	10.817530
	28.1120			4.455776	9.912326
	26.0224			4.101839	10.979650
	29.2992			4.337778	11.364800
	25.3952			4.306183	10.032150
	32.3680			3.962582	10.934610
	27.2672			4.333586	10.983950
	25.4656			4.197294	10.060100
	24.5280			4.352892	11.913940
	24.2016			4.524187	10.985920
	26.9760			4.105988	9.762271
	27.9648			4.428897	11.665070
	25.1296			4.399426	10.392370
	25.2000			4.109649	9.843836
	25.1904			4.359839	11.230090
	27.3664			4.343050	10.789020
	25.6960			4.142913	9.149293
	26.0960			4.245552	7.701239
	24.7680			4.315385	11.909650
	22.1792			4.132888	8.683358
	28.1248			4.315895	10.011340
	25.8720			4.494205	9.576595
	18.4032			4.473693	8.003024
	23.0848			4.532359	10.981850
	30.6208			4.217970	5.553115
	25.5616			4.312374	10.513770
	25.5136			4.096826	11.725360
	26.4320			4.220556	10.174750
	29.0400			4.479509	9.756996
	27.1168			4.171132	10.954940
	24.8576			4.337125	10.041140
	18.0512			4.467755	9.549396
	22.3104			4.292295	11.130040
	28.9120			4.140195	10.074330
	24.5440			4.468437	9.311057
	26.4512			4.218535	14.385760
	18.7360			4.096450	13.140220
	27.6672			4.014168	11.870980
	23.2576			4.171554	10.567730
	26.2816			4.446685	9.761609
	21.9424			4.302275	8.867588
	26.8288			4.035296	7.955269
	23.5424			4.437519	6.664206
	27.4080			4.290699	6.924639
	16.1088			4.055995	5.670946
	25.0848			4.347261	10.034570
	28.1760			4.238246	10.025110
	29.9840			4.360168	10.797650
	23.2064			4.497505	10.343350
	26.6560			4.253166	11.313050
	22.0320			4.014407	10.731080
	26.9120			4.439411	10.302060
	28.5952			4.363341	11.358350
	20.8512			4.280669	10.609440
	22.4928			3.895445	10.187260
	20.5248			4.371198	11.498650
	25.8016			4.338495	10.694210
	23.3216			4.045264	10.243690
	26.3168			4.381910	11.524300
	27.4464			4.443942	10.604350
	21.7024			3.884688	10.062570
	17.1776			4.540933	11.479590
	25.2800			4.258453	6.018014
	30.2976			3.983172	9.500475
	19.9360			4.436712	13.902120
	20.9664			4.250706	10.086000
	29.2960			3.962841	8.019742
	26.5664			4.399742	10.663720
	23.3728			4.258316	10.602520
	20.5088			4.298163
	25.2800			4.486194
	26.3936			3.931724
	16.1952			4.478510
	21.2640			4.104388
	23.1424			4.059545
	25.6992			4.305986
	23.8592			4.490934
	25.5744			3.984354
	20.3296			4.408724
	23.2192			4.328382
	24.6432			4.590485
	22.2048			4.325742
	21.0336			4.364822
	24.7744			4.034351
	21.2128			4.222281
	23.7888			4.037332
	26.0032			4.400360
	25.7184			4.403444
	19.8656			4.032949
	30.5216			4.319841
	25.3056			4.448168
	10.0800			3.969703
	19.0848			4.359767
	26.8064			4.432903
	23.2512			3.976313
	27.6416			4.292765
	24.7040			4.454943
	20.0640			3.929869
	22.0992			4.278497
	19.2192			4.439678
	23.8944			3.896675
	26.2720			4.313973
	27.5936			4.069603
	19.3472			4.371967
	21.3920			4.295436
	24.3328			4.073806
	25.8400			4.351154
	24.9600			4.372309
	25.0784			4.096009
	24.9888			4.469564
	26.2176			4.783427
	24.5088			4.034969
	25.5360			4.314086
	22.8928			4.391473
	25.4528			4.544964
	21.5744			4.330019
	26.2304			4.347886
	23.0976			4.283324
	29.5200			4.652079
	19.6640			3.986914
	26.5504			4.432869
	18.3456			4.405517
	25.8496			4.111683
	22.4128			4.540994
	26.3552			4.484977
	22.7456			4.133475
	27.2960			4.202706
	21.1392			4.304859
	23.0752			4.102729
	19.0752			4.317632
	20.0384			4.527555
	25.8080			4.077863
	28.6016			4.281620
	29.9008			4.085062
	25.2896			4.286077
	24.1312			4.523247
	25.3248			4.169463
	24.2720			4.271750
	29.3248			4.420609
	20.3040			4.276650
	24.9344			4.181546
	23.6832			4.365252
	22.5824			4.140475
	24.9504			4.327397
	21.2864			4.461788
	23.0176			4.668909
	20.0736			4.398211
	21.4432			4.469359
	23.9648			4.166350
	24.9888			4.335992
	24.7392			4.168473
	27.1520			4.233089
	21.0848			4.359982
	25.9744			4.106996
	26.7072			4.264163
	18.5632			4.504479
	26.2208			4.345577
	21.9168			4.134879
	25.1136			4.448990
	20.0736			4.296653
	21.3984			4.102505
	22.4512			4.300423
	21.3696			4.183398
	24.8384			4.114509
	25.3792			4.467737
	21.7632			3.847459
	23.9360			4.298795
	25.9712			4.285277
	22.1856			3.934633
	26.9600			4.320212
	19.6416			4.216210
	18.7936			3.866620
	26.3904			4.349123
	30.6048			4.313065
	22.6272			4.077996
	21.8080			4.324782
	23.1776			4.277786
	22.9088			4.055952
	25.7120			4.419275
	25.7056			4.255311
	21.5488			3.978035
	22.0544			3.837979
	20.2816			4.537831
	24.6144			4.252717
	19.7408			4.040656
	26.7136			4.384510
	19.2544			4.303014
	28.6144			3.958731
	24.1824			4.374712
	25.1456			4.389517
	23.2672			4.073450
	20.2912			4.425304
	24.4800			4.340119
	20.8416			4.008680
	24.9632			4.423122
	19.9264			4.343197
	17.5104			3.930112
	23.1776			4.344835
	27.8752			4.059542
	25.1232			4.327716
	21.1936			4.498271
	21.4432			4.172629
	18.3456			4.252661
	22.4928			4.364080
	20.2976			4.124826
	21.6896			4.282448
	22.8192			3.979545
	24.3552			4.308418
	26.4320			4.556766
	25.5360			4.066053
	22.5824			4.270154
	23.2928			4.343560
	22.4864
	20.6720
	28.5856
	25.7984
	19.7088
	23.9968
	27.8976
	20.7296
	22.1408
	20.3744
	23.8720
	24.2624
	25.8432
	18.8576
	21.8592
	23.5040
	20.9696
	23.7120
	26.2784
	18.9504
	26.2240
	22.5760
	18.8256
	21.1104
	26.7072
	20.7968
	24.0320
	19.8560
	28.7104
	25.1552
	25.7536
	22.0928
	27.3696
	24.7040
	30.1760
	20.3328
	20.3872
	18.4864
	26.0096
	23.4144
	29.0784
	19.1200
	20.2592
	19.0272
	27.7440
	22.0512
	19.3088
	21.5904
	19.3856
	29.3312
	23.3856
	20.5920
	20.3040
	23.6448
	23.3792
	20.4544
	21.6448
	22.7104
	21.3856
	21.9744
	25.2736
	22.0352
	17.6736
	27.4816
	22.8192
	26.4864
	22.7936
	21.4304
	21.8112
	23.8656
	24.5888
	28.0672
	22.0448
	23.2160
	23.1904
	21.7472
	25.6288
	22.8672
	21.2128
	20.8896
	24.6112
	22.3104
	25.8912
	30.4704
	20.3936
	18.2912
	20.6496
	26.0800
	24.7456
	20.3616
	22.4416
	23.7952
	7.1424
	25.9936
	19.9040
	21.2416
	18.5280
	26.4224
	20.1920
	21.6192
	18.6880
	25.2128
	21.8368
	25.1968
	22.6080
	25.2160
	20.6720
	26.2784
	22.9536
	21.6736
	21.0336
	24.4576
	27.2736
	25.9648
	19.6160
	21.6480
	22.6752
	22.2080
	25.8272
	24.9248
	21.3856
	22.8704
	21.5456
	22.2432
	23.9904
	21.9328
	20.2528
	23.0368
	17.6672
	23.5712
	20.2752
	21.8816
	25.1584
	21.4400
	26.3040
	22.5408
	21.6480
	18.7936
	22.0128
	26.4768
	26.4128
	21.7024
	20.3072
	29.0624
	26.1248
	26.2400
	18.8960
	26.6368
	25.1456
	23.7280
	22.8928
	24.4704
	22.2592
	22.4576
	25.0432
	25.1776
	21.8560
	19.8080
	21.7440
	23.2544
	20.9888
	23.4016
	20.1184
	23.8304
	17.3856
	28.1184
	21.0368
	23.2704
	18.2848
	21.1712
	20.8992
	18.8352
	20.0160
	25.0112
	19.6096
	20.4736
	16.9152
	24.5696
	25.2960
	28.5216
	24.5216
	21.0784
	21.1840
	21.0944
	23.2384
	27.6832
	22.0544
	22.6464
	17.4432
	25.7248
	25.4240
	22.7552
	20.7072
	22.0768
	23.9488
	12.7264
	24.7168
	21.3536
	20.3904
	8.7904
	23.6288
	15.3504
	18.6336
	18.8704
	21.4400
	27.2544
	20.7232
	24.1280
	25.3024
	22.0992
	20.2400
	23.2000
	25.7408
	20.2560
	25.6160
	21.2160
	21.6672
	23.0208
	18.8352
	24.3200
	8.4448
	23.4080
	26.2944
	24.3072
	19.7664
	25.8688
	20.7040
	28.3200
	24.6848
	19.5744
	18.9376
	24.6624
	22.4576
	15.9008
	19.8784
	27.1808
	23.2672
	24.0928
	15.5040
	19.0752
	17.1744
	25.1680
	13.6032
	26.2752
	21.7728
	18.7904
	20.6784
	22.1472
	24.6208
	20.9152
	20.0448
	23.1840
	5.9552
	27.6384
	22.9376
	24.9408
	23.8528
	24.7648
	27.0464
	18.6048
	20.4032
	23.5808
	20.4512
	25.9680
	21.2864
	23.1264
	26.1472
	22.8096
	19.0144
	18.3776
	24.6592
	21.7120
	23.5104
	19.5488
	20.1152
	22.9248
	26.0160
	20.1664
	23.9296
	20.2176
	22.8288
	24.8960
	24.5056
	19.2256
	20.0256
	21.7504
	24.7872
	23.8592
	20.9632
	19.0656
	20.7328
	24.7488
	23.3888
	23.5232
	18.2272
	24.5728
	19.9840
	27.5808
	23.4944
	15.9168
	19.9040
	23.5232
	17.8496
	20.7424
	22.0128
	17.3536
	20.0608
	18.8992
	21.8880
	22.1120
	29.0784
	23.9776
	23.1328
	19.1840
	20.2944
	24.0992
	24.2656
	15.9552
	26.7072
	15.6896
	25.7024
	24.5984
	25.7440
	18.9984
	20.2592
	17.8912
	25.8528
	23.6992
	24.8032
	16.0864
	19.8304
	17.5584
	23.8816
	23.0912
	26.3968
	15.9424
	20.0800
	16.2208
	24.4160
	26.7648
	27.5552
	18.8384
	19.5648
	15.7920
	17.7664
	21.1072
	23.4240
	24.8448
	25.6000
	26.0352
	19.8944
	25.9232
	16.0128
	22.9280
	23.0464
	25.1008
	21.8368
	20.8960
	14.3680
	20.6304
	18.2912
	20.1664
	20.5792
	22.0800
	18.7808
	14.7520
	19.4336
	25.7568
	25.5744
	23.8656
	26.4384
	24.6560
	18.0256
	17.7056
	21.5648
	22.2880
	15.6384
	22.0064
	20.9696
	21.1328
	26.8064
	21.2992
	26.4320
	18.9600
	25.0400
	23.4432
	24.5120
	24.1312
	18.3296
	29.2576
	18.5888
	28.9984
	22.9888
	19.1232
	25.0048
	22.9504
	24.6944
	23.3792
	24.7904
	22.8864
	22.6272
	20.2528
	20.6944
	20.8736
	17.6320
	20.7616
	22.3072
	24.6752
	26.1120
	22.0352
	25.0176
	24.3072
	24.6912
	20.7168
	16.1888
	19.4912
	20.3488
	20.1952
	23.0528
	29.6896
	20.9920
	22.5216
	22.5056
	19.0176
	18.6464
	26.3968
	23.4752
	21.8944
	22.1376
	19.7376
	19.2160
	20.5696
	19.5520
	20.3488
	25.3696
	22.9088
	21.2512
	14.5472
	13.9840
	22.1792
	23.8784
	22.9568
	21.6416
	22.6016
	25.2256
	22.6048
	19.2576
	24.3648
	20.5664
	26.4832
	28.7840
	18.9824
	24.8704
	22.4928
	18.4960
	25.8944
	22.1024
	19.8368
	21.5808
	23.3216
	24.7840
	25.9616
	22.3872
	24.5696
	19.7984
	19.8688
	16.8192
	20.4416
	20.1536
	20.3008
	23.8592
	25.9456
	21.8592
	17.9616
	15.9552
	17.6768
	17.9360
	22.9376
	17.8272
	19.7344
	26.0000
	18.8192
	21.5136
	28.7264
	23.5584
	28.7232
	29.7536
	18.2784
	20.3040
	21.9680
	13.7728
	18.2816
	24.4160
	19.8656
	26.3872
	31.0464
	18.7648
	24.5344
	24.1056
	24.9792
	23.4432
	21.4080
	21.2768
	21.9968
	22.1312
	27.8624
	21.8208
	20.5504
	23.6096
	21.3440
	23.3632
	20.1472
	20.4768
	20.6528
	22.5440
	29.4272
	22.9408
	29.4976
	20.5312
	23.3728
	21.2960
	20.8448
	10.0992
	27.3216
	24.4032
	6.1376
	25.9712
	18.2016
	21.2064
	22.6144
	18.6336
	22.9504
	23.2576
	19.1008
	21.5488
	21.7248
	20.1920
	25.4528
	19.8816
	17.5584
	20.5248
	17.0464
	22.2880
	20.8192
	21.9488
	19.5232
	19.0304
	22.2080
	23.0176
	18.6240
	26.1728
	23.5392
	26.0800
	21.7152
	18.8960
	18.9568
	18.2816
	21.9296
	23.2736
	21.3440
	23.6672
	18.4576
	15.9776
	21.4624
	21.6384
	22.1056
	22.3456
	27.6608
	20.1440
	22.9920
	22.4256
	22.2304
	22.9632
	19.2256
	19.9520
	19.7408
	21.8464
	20.4224
	21.0720
	21.6160
	24.1344
	25.3024
	19.3696
	23.1872
	18.7264
	22.0896
	17.1840
	21.5168
	20.2592
	23.9808
	21.9360
	16.0480
	25.4144
	22.0608
	24.1312
	22.9888
	23.9616
	23.3696
	22.1856
	22.6784
	21.9328
	22.4448
	20.0288
	21.3248
	25.3888
	22.0992
	20.0992
	21.2992
	19.9360
	19.6416
	21.3184
	24.9728
	23.1680
	21.9520
	21.7120
	18.6976
	21.9616
	23.0304
	21.1136
	21.5520
	22.0096
	24.8320
	24.2016
	21.3152
	19.8944
	21.7760
	23.6224
	23.2672
	21.6928
	25.1264
	22.2592
	20.9824
	25.5776
	20.1472
	21.8816
	23.5104
	20.7936
	21.1072
	25.8688
	23.0240
	23.5520
	20.2048
	22.8512
	20.2528
	18.5600
	22.6208
	20.6176
	20.3360
	20.3840
	29.1936
	22.0736
	17.7792
	22.3072
	21.6096
	24.4896
	16.7392
	26.5536
	20.3488
	18.7168
	22.6944
	18.6656
	19.8816
	30.7744
	24.8768
	22.5504
	19.1104
	20.3680
	21.7344
	20.4640
	19.0240
	21.9936
	21.5808
	17.5968
	20.7584
	18.2688
	21.0432
	21.7504
	20.2560
	22.6816
	18.7904
	20.5856
	23.1008
	21.8048
	24.7968
	25.7472
	19.7120
	20.3296
	19.8656
	21.4720
	17.3312
	22.2304
	20.3200
	25.2320
	20.4544
	24.8032
	16.9504
	25.3984
	31.6800
	23.0784
	20.4224
	16.5472
	18.3264
	22.2208
	17.9008
	25.9680
	26.1824
	18.1120
	25.1360
	29.0944
	20.8992
	19.0080
	21.2160
	17.4368
	19.5392
	18.9568
	23.1392
	17.5680
	24.5792
	15.3024
	20.0320
	17.2416
	18.6944
	17.7856
	23.7600
	20.4544
	20.4992
	18.4672
	13.9104
	25.5744
	22.3776
	23.1168
	24.9216
	21.0176
	18.0352
	22.1472
	18.8832
	18.2240
	19.8112
	20.0384
	22.3808
	26.9504
	22.6304
	16.4224
	20.2848
	18.4384
	21.5744
	20.8544
	23.3856
	26.1472
	16.0032
	15.6448
	21.4784
	22.9952
	18.9600
	15.5744
	21.5488
	17.1200
	20.3040
	16.7264
	19.4688
	22.8544
	24.4608
	18.4512
	17.4208
	21.8656
	20.8128
	23.8336
	15.8880
	24.0192
	18.1088
	23.4656
	21.0656
	16.0704
	25.6800
	16.5472
	16.7456
	20.5888
	24.6656
	19.2160
	18.4256
	21.4720
	23.2768
	22.0416
	17.7152
	18.0160
	22.5568
	17.3312
	20.9024
	19.9584
	17.8560
	20.5568
	17.9616
	27.7184
	22.3328
	21.9104
	22.2944
	25.0016
	23.0912
	20.6944
	20.8160
	19.8272
	22.3552
	21.9232
	21.9200
	20.7328
	16.8480
	21.5840
	20.9856
	26.0576
	21.6576
	16.1088
	20.4160
	17.3632
	18.7776
	18.3360
	24.7552
	17.6000
	24.7232
	19.4368
	20.6784
	27.5872
	16.4928
	21.4560
	16.8448
	27.7408
	16.1792
	17.8912
	25.2768
	18.3488
	22.7712
	18.4992
	18.2656
	18.2528
	16.9056
	20.3200
	24.7424
	19.3984
	22.5888
	15.2576
	20.2432
	19.0144
	19.0240
	17.4976
	18.9248
	16.2240
	18.4448
	17.3472
	23.1584
	15.3248
	18.9120
	18.2944
	18.4032
	18.0000
	16.3328
	16.4416
	14.9440
	17.0400
	17.8016
	17.2736
	18.4672
	16.4608
	21.8272
	20.2560
	29.1168
	19.0784
	11.1136
	17.5168
	17.0144
	14.9152
	18.1056
	21.5936
	19.0240
	18.7872
	20.9984
	19.4784
	21.8784
	17.0272
	15.0880
	27.5648
	16.4288
	20.3616
	16.7264
	27.1840
	16.4288
	22.3520
	26.8768
	25.4016
	20.2016
	17.4016
	18.1952
	20.8544
	17.7632
	23.4080
	19.5968
	26.1664
	18.9440
	17.1840
	26.7168
	19.1360
	17.3632
	18.3584
	18.5664
	22.7872
	20.5248
	21.1456
	19.3536
	22.5920
	18.9504
	15.0560
	17.0400
	17.6480
	17.0464
	17.3792
	16.2432
	20.1824
	17.3632
	16.1376
	16.2592
	17.2320
	21.5200
	16.0640
	16.0960
	28.9248
	16.1760
	18.8352
	16.7616
	19.8048
	17.5424
	16.4480
	13.8112
	19.8336
	15.7664
	17.0368
	19.2832
	15.9392
	19.8944
	17.8432
	18.6592
	18.3072
	16.8256
	19.4528
	18.4256
	17.1136
	19.6576
	15.6992
	17.1840
	18.9888
	19.0240
	19.0720
	17.9648
	18.6272
	26.6944
	18.8544
	15.7600
	17.5072
	18.6400
	16.3776
	17.4496
	20.9920
	18.4736
	19.9232
	19.3664
	17.3824
	16.6848
	18.1824
	19.0016
	18.8608
	16.8448
	15.7152
	15.1104
	17.8208
	16.4768
	16.4256
	16.4064
	18.0000
	17.0880
	16.5184
	18.0032
	15.7024
	16.7648
	16.7232
	17.3920
	20.0416
	15.8368
	17.4048
	19.1744
	17.0656
	17.4624
	17.3344
	16.2048
	23.3280
	16.1952
	18.9696
	17.6832
	15.9584
	18.6304
	18.8832
	15.8016
	22.7008
	16.9088
	18.7648
	18.9024
	18.4064
	24.9216
	19.3440
	19.6096
	17.9872
	16.3360
	18.5984
	18.3040
	21.1168
	15.0080
	21.5136
	17.5104
	18.0992
	16.0576
	19.4432
	17.1936
	16.3552
	18.8224
	16.9280
	20.8800
	17.4880
	21.8080
	23.3568
	15.8752
	19.4080
	17.3056
	23.2192
	16.8160
	24.8160
	17.4208
	23.2288
	17.1488
	18.3904
	16.3360
	24.7840
	16.2464
	16.4992
	16.6080
	14.6784
	22.1344
	15.1488
	18.5824
	16.2848
	19.4912
	17.4720
	15.4144
	17.8816
	27.4624
	15.9552
	25.5936
	17.1808
	17.5648
	17.0592
	18.6336
	16.7840
	25.6576
	15.7088
	16.2656
	19.2352
	15.6320
	16.2976
	15.9200
	17.8304
	16.2752
	21.8112
	14.0288
	24.3360
	17.0400
	16.2560
	17.4496
	15.5680
	16.5664
	23.1872
	17.4752
	16.8256
	15.5456
	15.9520
	16.5856
	16.5376
	19.3472
	15.7376
	17.3056
	16.3584
	16.3424
	17.2704
	15.7024
	23.3184
	16.6912
	17.1552
	16.1760
	17.2864
	16.7072
	14.3552
	18.5760
	16.4256
	17.3888
	21.1968
	16.4320
	15.7504
	20.9728
	17.0720
	18.4000
	17.6000
	16.3840
	14.7520
	16.2848
	18.6336
	18.4320
	16.8320
	15.8848
	15.6800
	20.7776
	16.4000
	16.9024
	17.2128
	15.4528
	14.7776
	25.3344
	16.0512
	17.2032
	16.5472
	16.9888
	16.1312
	16.0000
	16.3872
	17.5136
	15.5648
	17.8816
	15.8912
	20.3232
	16.0160
	16.0640
	16.5088
	15.0624
	15.4816
	17.1456
	15.6032
	16.5152
	16.1440
	17.5488
	16.1472
	16.3168
	16.7008
	17.0656
	16.5664
	15.8016
	16.6880
	17.3984
	17.7920
	16.3456
	16.1600
	15.4080
	17.0304
	16.2464
	17.4560
	17.5840
	16.1760
	14.7552
	17.3632
	17.3440
	17.1872
	17.7728
	16.1408
	18.1952
	15.7760
	16.0512
	15.6288
	17.9072
	16.3008
	15.6672
	15.2192
	16.4480
	16.2016
	16.3840
	17.7792
	17.2384
	15.6800
	17.0688
	16.1536
	15.5776
	18.3904
	17.3632
	16.0032
	17.6992
	16.5568
	15.8304
	17.9296
	16.4480
	17.0400
	17.4400
	15.7312
	18.0960
	15.7760
	16.5440
	15.7600
	16.3040
	16.6464
	17.1776
	15.7984
	17.2416
	16.6208
[truncated: 214 more rows]
