# Supplementary material for: Genetically engineered mice for combinatorial cardiovascular optobiology
Source: eLife. 2021 Oct 29;10:e67858. doi: 10.7554/eLife.67858 (PMC8555989; doi:10.7554/eLife.67858)
Supplement: Figure 5—source data 1. [file elife-67858-fig5-data1.csv]

opto a1
6.3
5.3
