# Supplementary material for: Genetically engineered mice for combinatorial cardiovascular optobiology
Source: eLife. 2021 Oct 29;10:e67858. doi: 10.7554/eLife.67858 (PMC8555989; doi:10.7554/eLife.67858)
Supplement: Figure 5—source data 2. [file elife-67858-fig5-data2.csv]

		488nm
1.000	77.39060
2.000	79.20140
3.000	76.90646
4.000	76.65446
5.000	76.00134
6.000	76.38766
7.000	74.07674
8.000	76.26994
9.000	76.59260
10.000	76.08767	90
11.000	80.76493
12.000	81.55860
13.000	83.29713
14.000	83.53793
15.000	84.61967
16.000	83.09827
17.000	83.21407
18.000	83.00253
19.000	83.24406
20.000	82.46420
21.000	83.06667
22.000	82.97134
23.000	83.03194
24.000	84.54594
25.000	84.53407
26.000	83.19853
27.000	81.79193
28.000	83.38847
29.000	83.62553
30.000	83.48093
31.000	83.92033
32.000	80.75000
33.000	83.35907
34.000	82.76320
35.000	82.69720
36.000	81.43027
37.000	83.57567
38.000	81.78854
39.000	80.05746
40.000	81.87227
41.000	84.28760
42.000	84.02680
43.000	82.77840
44.000	81.36906
45.000	81.17913
46.000	81.89540
47.000	80.65067
48.000	84.03613
49.000	81.94920
50.000	85.05640
51.000	82.86207
52.000	82.75760
53.000	82.11633
54.000	83.54807
55.000	82.23133
56.000	82.93160
57.000	81.31293
58.000	81.84554
59.000	84.30820
60.000	81.22993	90
61.000	82.21400
62.000	85.57700
63.000	80.26020
64.000	80.09140
65.000	82.02900
66.000	82.29007
67.000	79.10187
68.000	81.76773
69.000	80.93307
70.000	83.76347
71.000	83.57693
72.000	80.63700
73.000	82.43407
74.000	82.60326
75.000	80.92413
76.000	83.13813
77.000	82.39574
78.000	84.44173
79.000	83.39040
80.000	82.19593
81.000	83.66327
82.000	82.57653
83.000	81.16666
84.000	81.87366
85.000	82.22453
86.000	82.02020
87.000	82.18280
88.000	82.69527	90
89.000	84.05693
90.000	86.32166
91.000	84.73087
92.000	85.21027
93.000	84.77593
94.000	85.75333
95.000	85.83746
96.000	85.99727
97.000	83.87473
98.000	85.37413
99.000	87.65113
100.000	84.80833
101.000	82.55940
102.000	84.82020
103.000	86.46280
104.000	86.21460
105.000	86.53187
106.000	87.11300
