# Supplementary material for: Genetically engineered mice for combinatorial cardiovascular optobiology
Source: eLife. 2021 Oct 29;10:e67858. doi: 10.7554/eLife.67858 (PMC8555989; doi:10.7554/eLife.67858)
Supplement: Figure 7—source data 1. [file elife-67858-fig7-data1.csv]

Optoa1AR	B57BL/6
15.2259	-0.5204
6.162	-2.0397
12.9033	-1.1732
5.3199	1.0289
3.6327	-4.5673
