# Supplementary material for: Genetically engineered mice for combinatorial cardiovascular optobiology
Source: eLife. 2021 Oct 29;10:e67858. doi: 10.7554/eLife.67858 (PMC8555989; doi:10.7554/eLife.67858)
Supplement: Figure 7—source data 3. [file elife-67858-fig7-data3.csv]

Time, seconds	laser	0 mW	< 11.5 mW	11.5 mW	32.2 mW
0	0	0.450585	0	0.09741	2.639505
0.0456	0	0.450585	0	0.09741	2.639505
0.0911	0	0.450585	0	0.09741	2.639505
0.1367	0	0.450585	0	0.09741	2.639505
0.1822	0	0.450585	0	0.09741	2.639505
0.2278	0	0.450585	0	0.09741	2.639505
0.2734	0	0.450585	0	0.09741	2.639505
0.3189	0	0.450585	0	0.09741	2.639505
0.3645	0	0.450585	0	0.09741	2.639505
0.41	0	0.450585	0	0.09741	2.639505
0.4556	0	0.450585	0	0.09741	2.639505
0.5012	0	0.450585	0	0.09741	2.639505
0.5467	0	0.450585	0	0.09741	2.639505
0.5923	0	0.450585	0	0.09741	2.639505
0.6378	0	0.450585	0	0.09741	2.639505
0.6834	0	0.450585	0	0.09741	2.639505
0.729	0	0.450585	0	0.09741	2.639505
0.7745	0	0.450585	0	0.09741	2.639505
0.8201	0	0.450585	0	0.09741	2.639505
0.8656	0	0.450585	0	0.09741	2.639505
0.9112	0	0.450585	0	0.09741	2.639505
0.9568	0	0.450585	0	0.09741	2.639505
1.0023	0	0.450585	0	0.09741	2.639505
1.0479	0	0.450585	0	0.09741	2.639505
1.0934	0	0.450585	0	0.09741	2.639505
1.139	0	0.450585	0	0.09741	2.639505
1.1845	0	0.450585	0	0.09741	2.639505
1.2301	0	0.450585	0	0.09741	2.639505
1.2757	0	0.450585	0	0.09741	2.639505
1.3212	0	0.450585	0	0.09741	2.639505
1.3668	0	0.450585	0	0.09741	2.639505
1.4123	0	0.450585	0	0.09741	2.639505
1.4579	0	0.450585	0	0.09741	2.639505
1.5035	0	0.450585	0	0.09741	2.639505
1.549	0	0.450585	0	0.09741	2.639505
1.5946	0	0.450585	0	0.09741	2.639505
1.6401	0	0.450585	0	0.09741	2.639505
1.6857	0	0.450585	0	0.09741	2.639505
1.7313	0	0.450585	0	0.09741	2.639505
1.7768	0	0.450585	0	0.09741	2.639505
1.8224	0	0.450585	0	0.09741	2.639505
1.8679	0	0.450585	0	0.09741	2.639505
1.9135	0	0.450585	0	0.09741	2.639505
1.9591	0	0.450585	0	0.09741	2.639505
2.0046	0	0.450585	0	0.09741	2.639505
2.0502	0	0.450585	0	0.09741	2.639505
2.0957	0	0.450585	0	0.09741	2.639505
2.1413	0	0.450585	0	0.09741	2.639505
2.1869	0	0.450585	0	0.09741	2.639505
2.2324	0	0.450585	0	0.09741	2.639505
2.278	0	0.450585	0	0.09741	2.639505
2.3235	0	0.450585	0	0.09741	2.639505
2.3691	0	0.450585	0	0.09741	2.639505
2.4147	0	0.450585	0	0.09741	2.639505
2.4602	0	0.450585	0	0.09741	2.639505
2.5058	0	0.450585	0	0.09741	2.639505
2.5513	0	0.450585	0	0.09741	2.639505
2.5969	0	0.450585	0	0.09741	2.639505
2.6425	0	0.450585	0	0.09741	2.639505
2.688	0	0.450585	0	0.09741	2.639505
2.7336	0	0.450585	0	0.09741	2.639505
2.7791	0	0.450585	0	0.09741	2.639505
2.8247	0	0.450585	0	0.09741	2.639505
2.8703	0	0.450585	0	0.09741	2.639505
2.9158	0	0.450585	0	0.09741	2.639505
2.9614	0	0.450585	0	0.09741	2.639505
3.0069	0	0.450585	0	0.09741	2.639505
3.0525	0	0.450585	0	0.09741	2.639505
3.0981	0	0.450585	0	0.09741	2.639505
3.1436	0	0.450585	0	0.09741	2.639505
3.1892	0	0.450585	0	0.09741	2.639505
3.2347	0	0.450585	0	0.09741	2.639505
3.2803	0	0.450585	0	0.09741	2.639505
3.3259	0	0.450585	0	0.09741	2.639505
3.3714	0	0.450585	0	0.09741	2.639505
3.417	0	0.450585	0	0.09741	2.639505
3.4625	0	0.461295	0.056865	0.085425	2.637975
3.5081	0	0.44727	0.059415	0.092565	2.644605
3.5536	0	0.438855	0.05661	0.105315	2.6418
3.5992	0	0.45696	0.070125	0.109395	2.65353
3.6448	0	0.494955	0.08262	0.11373	2.662455
3.6903	0	0.509235	0.088485	0.11679	2.66118
3.7359	0	0.51204	0.079815	0.123675	2.65455
3.7814	0	0.502605	0.077775	0.1071	2.638485
3.827	0	0.509745	0.076755	0.108885	2.604315
3.8726	0	0.51102	0.085935	0.119085	2.594625
3.9181	0	0.52122	0.087465	0.11169	2.59029
3.9637	0	0.51408	0.103275	0.118575	2.573205
4.0092	0	0.5151	0.1275	0.127245	2.59131
4.0548	0	0.51153	0.151215	0.13005	2.59641
4.1004	0	0.508725	0.1683	0.136425	2.61222
4.1459	0	0.505665	0.18156	0.13107	2.633895
4.1915	0	0.51714	0.175695	0.14229	2.630325
4.237	0	0.531675	0.17697	0.145605	2.62191
4.2826	0	0.530655	0.18054	0.15198	2.622165
4.3282	0	0.530655	0.18411	0.15657	2.61834
4.3737	0	0.53499	0.186915	0.165495	2.614005
4.4193	0	0.54009	0.20196	0.176715	2.59692
4.4648	0	0.603585	0.19839	0.19635	2.594115
4.5104	0	0.60486	0.213435	0.20196	2.594115
4.556	0	0.626535	0.20451	0.22899	2.605845
4.6015	0	0.650505	0.223125	0.2346	2.60253
4.6471	0	0.669375	0.23103	0.220575	2.60304
4.6926	0	0.676005	0.30141	0.23409	2.607885
4.7382	0	0.700485	0.305235	0.237915	2.605335
4.7838	0	0.692325	0.304215	0.230775	2.600235
4.8293	0	0.69156	0.295545	0.227205	2.59743
4.8749	0	0.69768	0.292485	0.223635	2.57703
4.9204	0	0.7038	0.272595	0.21267	2.582385
4.966	0	0.70176	0.278205	0.21216	2.586465
5.0116	0	0.6528	0.278205	0.218025	2.58213
5.0571	0	0.662745	0.304215	0.22542	2.586975
5.1027	0	0.674475	0.33609	0.21165	2.54643
5.1482	0	0.676005	0.350115	0.228735	2.54235
5.1938	0	0.721905	0.376125	0.21165	2.535465
5.2394	0	0.731085	0.40086	0.207315	2.54235
5.2849	0	0.742305	0.42228	0.225165	2.5551
5.3305	0	0.74715	0.42534	0.22644	2.56377
5.376	0	0.719355	0.431205	0.227205	2.57346
5.4216	0	0.741285	0.438855	0.240975	2.57448
5.4672	0	0.745365	0.457215	0.23715	2.556375
5.5127	0	0.75174	0.460785	0.240975	2.559435
5.5583	0	0.7599	0.46665	0.21879	2.56683
5.6038	0	0.75786	0.483225	0.21726	2.56734
5.6494	0	0.77316	0.496485	0.216495	2.57754
5.695	0	0.78795	0.48858	0.20961	2.55918
5.7405	0	0.78132	0.499545	0.21828	2.5704
5.7861	0	0.781065	0.514335	0.218535	2.569635
5.8316	0	0.77469	0.50643	0.21318	2.56938
5.8772	0	0.77214	0.50286	0.21369	2.570145
5.9227	0	0.764745	0.499035	0.212925	2.561475
5.9683	0	0.764235	0.51051	0.220065	2.5551
6.0139	0	0.746385	0.513315	0.21777	2.562495
6.0594	0	0.73848	0.52887	0.22644	2.564535
6.105	0	0.766275	0.53754	0.236385	2.543625
6.1505	0	0.77061	0.46614	0.234855	2.544135
6.1961	0	0.763215	0.472005	0.23664	2.5449
6.2417	0	0.765255	0.481695	0.24378	2.53317
6.2872	0	0.781575	0.495975	0.24888	2.51838
6.3328	0	0.778005	0.490875	0.262395	2.50614
6.3783	0	0.78693	0.50235	0.256275	2.51175
6.4239	0	0.7599	0.498525	0.25092	2.512515
6.4695	0	0.756585	0.51102	0.25755	2.524245
6.515	0	0.76143	0.50388	0.262905	2.506395
6.5606	0	0.74817	0.50796	0.25704	2.50104
6.6061	0	0.75939	0.510255	0.264435	2.49237
6.6517	0	0.76041	0.50235	0.263925	2.485485
6.6973	0	0.757605	0.49725	0.285345	2.48523
6.7428	0	0.765	0.492405	0.283305	2.46789
6.7884	0	0.76602	0.49368	0.27846	2.466615
6.8339	0	0.762195	0.48756	0.26469	2.462535
6.8795	0	0.74664	0.490875	0.274125	2.459475
6.9251	0	0.72114	0.50184	0.26367	2.454375
6.9706	0	0.722925	0.499035	0.25602	2.452845
7.0162	0	0.715275	0.50133	0.235365	2.437545
7.0617	0	0.709665	0.473535	0.224145	2.441625
7.1073	0	0.70176	0.4743	0.23511	2.438565
7.1529	0	0.644385	0.47838	0.22644	2.437035
7.1984	0	0.64056	0.483735	0.237915	2.431425
7.244	0	0.656115	0.475065	0.22236	2.424795
7.2895	0	0.648465	0.47481	0.19329	2.40618
7.3351	0	0.632655	0.466395	0.1989	2.411025
7.3807	0	0.64719	0.476595	0.18768	2.422245
7.4262	0	0.648975	0.48858	0.16473	2.416125
7.4718	0	0.646935	0.49368	0.145095	2.425305
7.5173	0	0.65841	0.50847	0.131325	2.437545
7.5629	0	0.651525	0.51102	0.131325	2.427855
7.6085	0	0.65127	0.504135	0.14637	2.411535
7.654	0	0.656115	0.495465	0.161925	2.4021
7.6996	0	0.659175	0.49521	0.164475	2.402355
7.7451	0	0.66249	0.513315	0.167025	2.39496
7.7907	0	0.67269	0.51102	0.17493	2.39088
7.8363	0	0.66045	0.492405	0.172125	2.366145
7.8818	0	0.66708	0.483735	0.18615	2.33784
7.9274	0	0.650505	0.47991	0.168555	2.330445
7.9729	0	0.65484	0.48144	0.168045	2.32458
8.0185	0	0.63954	0.47736	0.17544	2.33427
8.0641	0	0.643875	0.46053	0.17595	2.32458
8.1096	0	0.653565	0.46257	0.164475	2.318715
8.1552	0	0.64974	0.42891	0.179265	2.31387
8.2007	0	0.66453	0.443955	0.183345	2.30418
8.2463	0	0.651015	0.441915	0.178245	2.292195
8.2918	0	0.64515	0.44115	0.17697	2.275875
8.3374	0	0.641325	0.43299	0.182325	2.271795
8.383	0	0.651015	0.416415	0.182325	2.237115
8.4285	0	0.68901	0.42942	0.189465	2.207535
8.4741	0	0.68187	0.42891	0.178755	2.19708
8.5196	0	0.687225	0.42891	0.179775	2.17668
8.5652	0	0.68238	0.41667	0.185895	2.157555
8.6108	0	0.655605	0.424065	0.184365	2.161635
8.6563	0	0.65433	0.42177	0.185895	2.164185
8.7019	0	0.65943	0.41718	0.1887	2.155515
8.7474	0	0.670905	0.42177	0.187935	2.143275
8.793	0	0.668355	0.419985	0.190995	2.138175
8.8386	0	0.661215	0.421515	0.200685	2.11548
8.8841	0	0.65586	0.42483	0.21063	2.11752
8.9297	0	0.63087	0.42993	0.183345	2.09916
8.9752	0	0.621435	0.427635	0.18411	2.073405
9.0208	0	0.58446	0.41106	0.18615	2.051475
9.0664	0	0.575025	0.41157	0.18105	2.025975
9.1119	0	0.575025	0.406215	0.184365	2.00889
9.1575	0	0.585735	0.39117	0.179775	2.005065
9.203	0	0.587775	0.39474	0.165495	1.985175
9.2486	0	0.58293	0.406215	0.15708	1.963755
9.2942	0	0.589815	0.407235	0.14841	1.942335
9.3397	0	0.598485	0.4233	0.165495	1.928055
9.3853	0	0.58242	0.42279	0.160905	1.90485
9.4308	0	0.58956	0.428145	0.138465	1.8768
9.4764	0	0.601035	0.42177	0.1326	1.839315
9.522	0	0.61302	0.42381	0.123675	1.803615
9.5675	0	0.62628	0.446505	0.10761	1.77684
9.6131	0	0.62781	0.485265	0.097665	1.752615
9.6586	0	0.64158	0.481185	0.09843	1.738845
9.7042	0	0.64872	0.487815	0.102255	1.703145
9.7498	0	0.64209	0.47991	0.11526	1.68402
9.7953	0	0.666825	0.47328	0.099195	1.65597
9.8409	0	0.659175	0.463845	0.109395	1.63659
9.8864	0	0.658665	0.483735	0.103785	1.623075
9.932	0	0.657135	0.471495	0.103785	1.6014
9.9776	2	0.639285	0.474045	0.08823	1.57539
10.0231	2	0.628065	0.47226	0.078285	1.534335
10.0687	2	0.63648	0.493935	0.07548	1.509855
10.1142	2	0.634185	0.503115	0.07395	1.492005
10.1598	2	0.621435	0.509235	0.079305	1.47645
10.2054	2	0.62118	0.506685	0.085935	1.442535
10.2509	2	0.614295	0.4284	0.078285	1.408875
10.2965	2	0.61404	0.38046	0.085425	1.38771
10.342	2	0.61659	0.375615	0.069615	1.36068
10.3876	2	0.61455	0.37893	0.06732	1.330335
10.4331	2	0.592365	0.41106	0.06528	1.304835
10.4787	2	0.589305	0.40494	0.064515	1.279845
10.5243	2	0.58854	0.474555	0.069615	1.255875
10.5698	2	0.59211	0.480165	0.052275	1.241595
10.6154	2	0.581655	0.49266	0.051765	1.23522
10.6609	2	0.5763	0.51	0.047175	1.230885
10.7065	2	0.57426	0.511275	0.033915	1.22043
10.7521	2	0.55488	0.539325	0.03264	1.18575
10.7976	2	0.56355	0.535755	0.03468	1.172745
10.8432	2	0.555135	0.52938	0.01581	1.13781
10.8887	2	0.55437	0.536265	0.009945	1.101345
10.9343	2	0.53958	0.545955	0.016575	1.05264
10.9799	2	0.533205	0.54468	0.02754	1.02306
11.0254	2	0.515355	0.536265	0.02397	0.998325
11.071	2	0.49317	0.537795	0.025755	0.97869
11.1165	2	0.497505	0.536265	0.02295	0.952935
11.1621	2	0.488835	0.54111	0.00102	0.93636
11.2077	2	0.483225	0.529125	0.002295	0.91953
11.2532	2	0.52428	0.525555	0.004335	0.898875
11.2988	2	0.480675	0.519435	0	0.88281
11.3443	2	0.514845	0.512805	0.016065	0.85884
11.3899	2	0.49317	0.498015	0.011475	0.83283
11.4355	2	0.45441	0.48705	0.001785	0.811155
11.481	2	0.4488	0.52173	0.013005	0.779535
11.5266	2	0.443445	0.467925	0.01122	0.741795
11.5721	2	0.426105	0.465375	0.004845	0.72267
11.6177	2	0.424575	0.475575	0.019125	0.70737
11.6633	2	0.41208	0.477615	0.01989	0.683655
11.7088	2	0.42126	0.500055	0.013005	0.67218
11.7544	2	0.417435	0.52326	0.01326	0.6426
11.7999	2	0.417435	0.51816	0.01326	0.607155
11.8455	2	0.42228	0.50643	0.02397	0.57732
11.8911	2	0.41259	0.49062	0.014025	0.5406
11.9366	2	0.394995	0.475065	0.02448	0.53958
11.9822	2	0.37485	0.4692	0.020145	0.53652
12.0277	2	0.34272	0.509745	0.019125	0.514335
12.0733	2	0.322575	0.50082	0.02499	0.491385
12.1189	2	0.312375	0.48807	0.03519	0.46512
12.1644	2	0.30192	0.493425	0.05151	0.43248
12.21	2	0.305235	0.50337	0.054315	0.38862
12.2555	2	0.2958	0.485265	0.032385	0.360315
12.3011	2	0.311865	0.480675	0.046155	0.341445
12.3467	2	0.312885	0.483735	0.047685	0.30906
12.3922	2	0.31467	0.46716	0.069615	0.28815
12.4378	2	0.32538	0.46359	0.070635	0.27234
12.4833	2	0.30753	0.465375	0.081855	0.234345
12.5289	2	0.299115	0.468435	0.089505	0.22389
12.5745	2	0.3162	0.466395	0.09282	0.2091
12.62	2	0.315435	0.448545	0.09282	0.19176
12.6656	2	0.32181	0.47685	0.10251	0.18309
12.7111	2	0.32283	0.499035	0.09894	0.162945
12.7567	2	0.32385	0.515865	0.09078	0.146625
12.8022	2	0.33507	0.523005	0.08619	0.129795
12.8478	2	0.33609	0.60588	0.096135	0.102
12.8934	2	0.33864	0.59874	0.097155	0.091545
12.9389	2	0.31824	0.598485	0.090525	0.10761
12.9845	2	0.309315	0.599505	0.0918	0.102
13.03	2	0.31824	0.60384	0.10812	0.075225
13.0756	2	0.3111	0.609705	0.10251	0.07242
13.1212	2	0.27591	0.610725	0.103275	0.074205
13.1667	2	0.26877	0.616845	0.115515	0.081855
13.2123	2	0.265965	0.6273	0.13464	0.06681
13.2578	2	0.291465	0.63036	0.153255	0.06069
13.3034	2	0.302175	0.6273	0.16983	0.021165
13.349	2	0.29733	0.63495	0.179265	0.003825
13.3945	2	0.294015	0.628065	0.202215	0
13.4401	2	0.27744	0.63393	0.21369	0.00765
13.4856	2	0.263415	0.630615	0.224655	0.00765
13.5312	2	0.250155	0.62934	0.21981	0.007395
13.5768	2	0.24072	0.631635	0.2346	0.02397
13.6223	2	0.242505	0.63138	0.241995	0.025245
13.6679	2	0.238935	0.645915	0.271575	0.03621
13.7134	2	0.233325	0.638265	0.280755	0.056865
13.759	2	0.24021	0.65382	0.30243	0.065025
13.8046	2	0.243015	0.68187	0.30651	0.07191
13.8501	2	0.270045	0.680085	0.32589	0.0918
13.8957	2	0.261885	0.715785	0.337875	0.09282
13.9412	2	0.27081	0.728535	0.33507	0.10965
13.9868	2	0.272085	0.723435	0.353175	0.123675
14.0324	2	0.260865	0.716295	0.33813	0.147645
14.0779	2	0.237405	0.725985	0.361335	0.170595
14.1235	2	0.24072	0.736695	0.39117	0.200175
14.169	2	0.256785	0.75429	0.391425	0.21522
14.2146	2	0.2907	0.759135	0.410805	0.23307
14.2602	2	0.30039	0.77061	0.42483	0.278715
14.3057	2	0.299115	0.77214	0.461295	0.309315
14.3513	2	0.333285	0.77724	0.479655	0.33966
14.3968	2	0.33915	0.779025	0.47328	0.396015
14.4424	2	0.342465	0.78081	0.486285	0.42993
14.488	2	0.34578	0.78132	0.502605	0.48348
14.5335	2	0.35751	0.780555	0.51102	0.4998
14.5791	2	0.35802	0.767805	0.53652	0.51969
14.6246	2	0.337365	0.765	0.53193	0.54876
14.6702	2	0.3519	0.75429	0.539325	0.60027
14.7158	2	0.383265	0.75378	0.544935	0.651015
14.7613	2	0.37944	0.74868	0.55539	0.713235
14.8069	2	0.384795	0.744855	0.562785	0.78489
14.8524	2	0.39168	0.743835	0.581145	0.901935
14.898	2	0.39219	0.75939	0.603585	0.954465
14.9436	2	0.400605	0.796365	0.621435	1.08171
14.9891	2	0.393975	0.81549	0.63342	1.14852
15.0347	2	0.3825	0.81396	0.65331	1.280355
15.0802	2	0.379695	0.812175	0.667335	1.35864
15.1258	2	0.385815	0.822885	0.67779	1.42902
15.1713	2	0.388365	0.82059	0.699465	1.54734
15.2169	2	0.389895	0.832575	0.6783	1.705185
15.2625	2	0.33915	0.82365	0.686205	1.86915
15.308	2	0.346035	0.818805	0.715785	1.95789
15.3536	2	0.33966	0.833085	0.733635	2.06142
15.3991	2	0.35292	0.85527	0.76092	2.141235
15.4447	2	0.361335	0.853995	0.77367	2.279955
15.4903	2	0.359295	0.849915	0.78999	2.35773
15.5358	2	0.35598	0.86241	0.819825	2.50716
15.5814	2	0.35343	0.86037	0.833085	2.64792
15.6269	2	0.355215	0.877455	0.849405	2.777205
15.6725	2	0.357	0.88944	0.850935	2.93454
15.7181	2	0.369495	0.90066	0.844815	3.007725
15.7636	2	0.387345	0.912135	0.858075	3.07173
15.8092	2	0.394995	0.891225	0.863685	3.207645
15.8547	2	0.41922	0.96492	0.86904	3.34815
15.9003	2	0.414375	0.974355	0.883065	3.50421
15.9459	2	0.413355	1.00164	0.8976	3.59091
15.9914	2	0.39015	1.006485	0.919275	3.7383
16.037	2	0.381225	1.023825	0.949365	3.903795
16.0825	2	0.38199	1.037085	0.97359	4.057815
16.1281	2	0.367965	1.044225	0.989145	4.20393
16.1737	2	0.357	1.043715	0.9843	4.323525
16.2192	2	0.34578	1.04856	1.00929	4.47168
16.2648	2	0.340425	1.056975	1.02663	4.6308
16.3103	2	0.32946	1.05366	1.04856	4.79094
16.3559	2	0.327675	1.061565	1.08273	4.973775
16.4015	2	0.3213	1.065645	1.11996	5.132385
16.447	2	0.313395	1.08018	1.15464	5.2887
16.4926	2	0.310845	1.08324	1.157445	5.447055
16.5381	2	0.31263	1.081965	1.16229	5.628615
16.5837	2	0.314925	1.10364	1.16076	5.78901
16.6293	2	0.285345	1.111035	1.179375	5.930535
16.6748	2	0.29631	1.114605	1.195695	6.077415
16.7204	2	0.30753	1.1118	1.21686	6.231945
16.7659	2	0.291465	1.113585	1.214055	6.393105
16.8115	2	0.291975	1.127355	1.23063	6.541005
16.8571	2	0.30192	1.127865	1.252305	6.68814
16.9026	2	0.28152	1.111035	1.261995	6.832725
16.9482	2	0.283815	1.110525	1.27806	6.985215
16.9937	2	0.2856	1.10823	1.2903	7.13694
17.0393	2	0.268005	1.11537	1.293105	7.28688
17.0849	2	0.26469	1.14954	1.309425	7.462065
17.1304	2	0.254235	1.14954	1.31274	7.589565
17.176	2	0.23511	1.15464	1.33416	7.69335
17.2215	2	0.22338	1.167645	1.35303	7.851705
17.2671	2	0.235365	1.143675	1.377	8.008785
17.3127	2	0.22134	1.1526	1.386945	8.18091
17.3582	2	0.214965	1.08069	1.397655	8.332125
17.4038	2	0.197115	1.09548	1.41831	8.50221
17.4493	2	0.21063	1.098285	1.449165	8.65725
17.4949	2	0.19788	1.096245	1.465485	8.807445
17.5404	2	0.19023	1.090635	1.47798	8.967075
17.586	2	0.19329	1.07049	1.510875	9.11421
17.6316	2	0.170085	1.063605	1.519545	9.28608
17.6771	2	0.17493	1.066665	1.525665	9.44418
17.7227	2	0.164475	1.04601	1.55448	9.616305
17.7682	2	0.160905	1.08375	1.549635	9.8481
17.8138	2	0.15759	1.09752	1.548105	10.003395
17.8594	2	0.170595	1.12506	1.548105	10.169655
17.9049	2	0.171615	1.14087	1.560855	10.325205
17.9505	2	0.159375	1.151325	1.59273	10.46928
17.996	2	0.153	1.161525	1.62486	10.61259
18.0416	2	0.14229	1.234455	1.63455	10.74978
18.0872	2	0.096135	1.235475	1.637355	10.918335
18.1327	2	0.103785	1.2342	1.64424	11.076435
18.1783	2	0.04998	1.244145	1.662345	11.23479
18.2238	2	0.045135	1.337985	1.66005	11.39493
18.2694	2	0.049215	1.352775	1.6881	11.573175
18.315	2	0.05712	1.321155	1.70187	11.701185
18.3605	2	0.049215	1.316565	1.729155	11.882745
18.4061	2	0.037485	1.31784	1.741905	12.01917
18.4516	2	0.03672	1.34334	1.74777	12.178035
18.4972	2	0.049215	1.35813	1.79061	12.33435
18.5428	2	0.04794	1.34946	1.7952	12.47868
18.5883	2	0.059925	1.351245	1.810755	12.69645
18.6339	2	0.058905	1.35915	1.82988	12.85863
18.6794	2	0.055335	1.370115	1.838295	13.03509
18.725	2	0.04692	1.377765	1.86456	13.192935
18.7706	2	0.05712	1.372155	1.85895	13.34925
18.8161	2	0.06681	1.373685	1.85844	13.481595
18.8617	2	0.055845	1.32651	1.87986	13.62975
18.9072	2	0.0714	1.33773	1.894395	13.78785
18.9528	2	0.06681	1.334925	1.907145	13.953855
18.9984	2	0.06069	1.326765	1.91658	14.11323
19.0439	2	0.05304	1.32243	1.93086	14.27847
19.0895	2	0.04794	1.32753	1.95177	14.446005
19.135	2	0.034935	1.331355	1.959165	14.613795
19.1806	2	0.03978	1.326255	1.975485	14.76297
19.2262	2	0.024735	1.33773	1.9941	14.91903
19.2717	2	0.017085	1.330845	2.005575	15.05418
19.3173	2	0.03264	1.31835	2.01501	15.19596
19.3628	2	0.021165	1.319115	2.023425	15.392565
19.4084	2	0.00969	1.3209	2.03694	15.53664
19.454	2	0.01122	1.3362	2.04357	15.69474
19.4995	2	0.007905	1.32804	2.0502	15.82173
19.5451	2	0.00969	1.30866	2.07927	15.97065
19.5906	2	0.014025	1.313505	2.08947	16.136655
19.6362	2	0.0102	1.37649	2.08386	16.317705
19.6818	2	0.01071	1.300755	2.091	16.45719
19.7273	2	0.00561	1.310955	2.086155	16.607895
19.7729	2	0.00153	1.311465	2.07774	16.76523
19.8184	2	0.011985	1.305855	2.100435	16.906755
19.864	2	0.010965	1.31376	2.111145	17.0646
19.9095	2	0	1.32243	2.124405	17.200005
19.9551	2	0.00714	1.33008	2.13792	17.359125
20.0007	2	0.00102	1.324215	2.143785	17.484585
20.0462	2	-0.005355	1.3056	2.142	17.622285
20.0918	2	0.00102	1.31121	2.140725	17.759985
20.1373	2	-0.005355	1.308915	2.142	17.91375
20.1829	2	-0.00153	1.310445	2.134095	18.075675
20.2285	2	-0.004335	1.317585	2.143785	18.204195
20.274	2	-0.00306	1.309425	2.149395	18.32481
20.3196	2	0.01377	1.305855	2.162145	18.468375
20.3651	2	0.021165	1.292085	2.182035	18.62061
20.4107	2	0.016065	1.27857	2.173875	18.764685
20.4563	2	0.011985	1.28418	2.182545	18.911565
20.5018	2	0.00255	1.275	2.191725	19.05411
20.5474	2	0.003315	1.285965	2.18943	19.185435
20.5929	2	0.00153	1.268625	2.17566	19.32594
20.6385	2	-0.008925	1.250775	2.18892	19.473585
20.6841	2	-0.03417	1.29336	2.18331	19.613325
20.7296	2	-0.03213	1.296165	2.179995	19.75281
20.7752	2	-0.03927	1.28877	2.180505	19.8798
20.8207	2	-0.0459	1.30152	2.175405	20.001945
20.8663	2	-0.03927	1.309425	2.187135	20.139645
20.9119	2	-0.031365	1.31529	2.16036	20.253885
20.9574	2	-0.034935	1.301265	2.142255	20.372715
21.003	2	-0.045645	1.29183	2.15985	20.512455
21.0485	2	-0.090015	1.302285	2.175405	20.63103
21.0941	2	-0.095625	1.28724	2.196315	20.71365
21.1397	2	-0.098175	1.290045	2.2032	20.81718
21.1852	2	-0.14331	1.286985	2.214165	20.92887
21.2308	2	-0.151215	1.3158	2.231505	21.04617
21.2763	2	-0.160905	1.342575	2.23839	21.15276
21.3219	2	-0.1683	1.350735	2.229465	21.235125
21.3675	2	-0.190995	1.348185	2.231505	21.35523
21.413	2	-0.187425	1.332375	2.221815	21.47253
21.4586	2	-0.17391	1.33518	2.24757	21.593145
21.5041	2	-0.18105	1.35354	2.265165	21.70713
21.5497	2	-0.220065	1.35762	2.273835	21.761445
21.5953	2	-0.211395	1.357365	2.28123	21.839475
21.6408	2	-0.223125	1.3668	2.27868	21.924645
21.6864	2	-0.219045	1.37496	2.25471	21.9555
21.7319	2	-0.21828	1.381845	2.242215	22.051635
21.7775	2	-0.23154	1.35456	2.24604	22.066935
21.8231	2	-0.221595	1.357365	2.251905	22.138335
21.8686	2	-0.207825	1.364505	2.25828	22.15389
21.9142	2	-0.221595	1.37037	2.252925	22.25181
21.9597	2	-0.244035	1.431825	2.273835	22.35585
22.0053	2	-0.2601	1.43055	2.26185	22.39104
22.0508	2	-0.2754	1.433355	2.28123	22.425465
22.0964	2	-0.276165	1.445085	2.28888	22.407105
22.142	2	-0.26673	1.44483	2.29245	22.488195
22.1875	2	-0.280755	1.44432	2.295765	22.539195
22.2331	2	-0.2856	1.44738	2.27307	22.599375
22.2786	2	-0.289935	1.448655	2.257515	22.60728
22.3242	2	-0.29121	1.44993	2.25267	22.6593
22.3698	2	-0.296565	1.446615	2.233035	22.642215
22.4153	2	-0.30141	1.439985	2.24094	22.63125
22.4609	2	-0.305745	1.410915	2.251395	22.65624
22.5064	2	-0.30294	1.38771	2.25471	22.648335
22.552	2	-0.31824	1.36884	2.262105	22.722795
22.5976	2	-0.325125	1.35303	2.26746	22.78833
22.6431	2	-0.32334	1.38108	2.26695	22.763085
22.6887	2	-0.339405	1.31427	2.28378	22.77252
22.7342	2	-0.340935	1.3158	2.273835	22.78935
22.7798	2	-0.3417	1.30662	2.26593	22.867635
22.8254	2	-0.330735	1.29795	2.270775	22.87248
22.8709	2	-0.332775	1.2903	2.261595	22.838565
22.9165	2	-0.35088	1.27908	2.259045	22.810515
22.962	2	-0.35904	1.28214	2.25318	22.82607
23.0076	2	-0.372555	1.30713	2.26491	22.851315
23.0532	2	-0.36312	1.30152	2.27256	22.85157
23.0987	2	-0.35853	1.296675	2.28735	22.827345
23.1443	2	-0.37485	1.299735	2.29755	22.847745
23.1898	2	-0.39219	1.30611	2.288625	22.83423
23.2354	2	-0.39729	1.30356	2.296785	22.79853
23.281	2	-0.392955	1.29438	2.2746	22.78731
23.3265	2	-0.391935	1.29183	2.28735	22.79037
23.3721	2	-0.40341	1.29999	2.283015	22.75773
23.4176	2	-0.404175	1.29183	2.295255	22.752375
23.4632	2	-0.40596	1.28928	2.301885	22.73886
23.5088	2	-0.40698	1.282905	2.302395	22.73631
23.5543	2	-0.40851	1.285455	2.306475	22.69653
23.5999	2	-0.398055	1.297185	2.333505	22.67103
23.6454	2	-0.389385	1.281375	2.343195	22.67307
23.691	2	-0.36159	1.268625	2.32713	22.62207
23.7366	2	-0.36822	1.28367	2.33682	22.63686
23.7821	2	-0.366435	1.280865	2.31591	22.58229
23.8277	2	-0.365925	1.294635	2.324325	22.58637
23.8732	2	-0.35292	1.30203	2.32407	22.614165
23.9188	2	-0.3519	1.290555	2.34192	22.610595
23.9644	2	-0.359805	1.28673	2.345235	22.62819
24.0099	2	-0.354705	1.27806	2.33886	22.69449
24.0555	2	-0.348585	1.2699	2.32968	22.715145
24.101	2	-0.335835	1.26633	2.325855	22.72662
24.1466	2	-0.355725	1.275765	2.32866	22.678425
24.1922	2	-0.365415	1.277295	2.32509	22.661595
24.2377	2	-0.35496	1.275255	2.33274	22.646805
24.2833	2	-0.370005	1.26021	2.32152	22.6134
24.3288	2	-0.3672	1.266075	2.327385	22.57515
24.3744	2	-0.368475	1.268115	2.32764	22.571325
24.4199	2	-0.36363	1.275255	2.316675	22.5675
24.4655	2	-0.362355	1.289025	2.32764	22.51395
24.5111	2	-0.35955	1.285965	2.354925	22.423935
24.5566	2	-0.358275	1.29897	2.34345	22.38543
24.6022	2	-0.34272	1.25307	2.35926	22.31148
24.6477	2	-0.340425	1.246185	2.381445	22.261245
24.6933	2	-0.341955	1.247205	2.40108	22.19265
24.7389	2	-0.342975	1.25358	2.39445	22.195965
24.7844	2	-0.331755	1.27704	2.36742	22.142925
24.83	2	-0.32946	1.270665	2.363595	22.096515
24.8755	2	-0.3162	1.21788	2.35773	22.08198
24.9211	2	-0.323595	1.23063	2.357985	22.08708
24.9667	2	-0.337365	1.24032	2.363085	22.037355
25.0122	2	-0.32844	1.228335	2.33172	22.006755
25.0578	2	-0.331245	1.14444	2.340645	21.99936
25.1033	2	-0.33507	1.13373	2.34855	21.909855
25.1489	2	-0.356235	1.13628	2.349825	21.93663
25.1945	2	-0.3519	1.122	2.34243	21.87339
25.24	2	-0.354705	1.129395	2.348805	21.877215
25.2856	2	-0.36771	1.09395	2.340645	21.81015
25.3311	2	-0.383775	1.085025	2.32713	21.761445
25.3767	2	-0.38964	1.101855	2.325345	21.694635
25.4223	2	-0.41361	1.08936	2.33325	21.569685
25.4678	2	-0.421005	1.0863	2.319735	21.527355
25.5134	2	-0.38352	1.07508	2.321775	21.510525
25.5589	2	-0.38505	1.08171	2.320755	21.456465
25.6045	2	-0.387345	1.09395	2.34498	21.447285
25.6501	2	-0.39474	1.122255	2.363085	21.431985
25.6956	2	-0.38964	1.116135	2.37354	21.41796
25.7412	2	-0.398565	1.12557	2.38017	21.316725
25.7867	2	-0.399585	1.13679	2.389095	21.26904
25.8323	2	-0.40443	1.14291	2.386035	21.24966
25.8779	2	-0.41514	1.13628	2.381955	21.16704
25.9234	2	-0.407745	1.139595	2.383995	21.06606
25.969	2	-0.404685	1.14699	2.3664	20.976045
26.0145	2	-0.43452	1.137555	2.35671	20.886285
26.0601	2	-0.423555	1.18881	2.337075	20.805195
26.1057	2	-0.432225	1.207425	2.33988	20.78454
26.1512	2	-0.43656	1.199265	2.34549	20.705235
26.1968	2	-0.43146	1.20003	2.35773	20.573145
26.2423	2	-0.434265	1.195185	2.360535	20.502
26.2879	2	-0.441915	1.174275	2.360535	20.42703
26.3335	2	-0.443955	1.155405	2.37864	20.389035
26.379	2	-0.45084	1.17504	2.36436	20.329875
26.4246	2	-0.450585	1.160505	2.372775	20.25414
26.4701	2	-0.46104	1.10211	2.387565	20.14755
26.5157	2	-0.474555	1.105935	2.39241	20.08125
26.5613	2	-0.45033	1.09752	2.396745	20.048865
26.6068	2	-0.46665	1.08222	2.41026	19.942275
26.6524	2	-0.479655	1.087065	2.403375	19.84614
26.6979	2	-0.48603	1.08528	2.400315	19.761735
26.7435	2	-0.47124	1.07406	2.392665	19.70232
26.789	2	-0.470985	1.064625	2.40006	19.65489
26.8346	2	-0.47175	1.071255	2.391135	19.60287
26.8802	2	-0.47736	1.081455	2.39955	19.53096
26.9257	2	-0.49164	1.079925	2.40516	19.458795
26.9713	2	-0.49623	1.082985	2.40159	19.393515
27.0168	2	-0.501585	1.07508	2.40057	19.3749
27.0624	2	-0.49623	1.080435	2.3766	19.32645
27.108	2	-0.48654	1.08477	2.380425	19.31064
27.1535	2	-0.50337	1.074315	2.376345	19.20915
27.1991	2	-0.51765	1.06947	2.35722	19.08777
27.2446	2	-0.517905	1.05927	2.38119	18.966135
27.2902	2	-0.52173	1.053405	2.381445	18.85062
27.3358	2	-0.51867	1.057485	2.375835	18.752955
27.3813	2	-0.490365	1.05876	2.382465	18.667275
27.4269	2	-0.505665	1.045755	2.406945	18.55737
27.4724	2	-0.49776	1.05213	2.393685	18.46557
27.518	2	-0.501585	1.03122	2.395725	18.36714
27.5636	2	-0.512295	1.01796	2.38782	18.33858
27.6091	2	-0.511785	1.027905	2.40108	18.25698
27.6547	2	-0.505665	1.033515	2.40669	18.15804
27.7002	2	-0.5049	1.0557	2.403885	18.03615
27.7458	2	-0.50082	1.050855	2.43168	18.025695
27.7914	2	-0.51357	1.06437	2.44443	17.936955
27.8369	2	-0.51765	1.06437	2.45361	17.839545
27.8825	2	-0.51867	1.05774	2.452335	17.73117
27.928	2	-0.52836	1.068705	2.437035	17.655945
27.9736	2	-0.53091	1.06029	2.425305	17.599335
28.0192	2	-0.543405	1.057995	2.41893	17.53533
28.0647	2	-0.54366	1.0302	2.42352	17.421345
28.1103	2	-0.55539	1.016175	2.423265	17.323425
28.1558	2	-0.554115	1.000365	2.423265	17.221425
28.2014	2	-0.561255	1.0149	2.41791	17.119935
28.247	2	-0.575025	1.02561	2.408475	17.013345
28.2925	2	-0.595935	1.03632	2.388075	16.888905
28.3381	2	-0.58344	1.031475	2.3766	16.766505
28.3836	2	-0.55131	1.044225	2.38272	16.704795
28.4292	2	-0.56202	1.06131	2.389605	16.669095
28.4748	2	-0.55845	1.0455	2.40006	16.553325
28.5203	2	-0.561	1.026375	2.423265	16.41894
28.5659	2	-0.562275	1.022295	2.441115	16.30011
28.6114	2	-0.56763	1.02153	2.44341	16.177965
28.657	2	-0.560235	1.02459	2.449275	16.07061
28.7026	2	-0.593385	1.020255	2.438565	15.945915
28.7481	2	-0.5967	1.03683	2.459985	15.80541
28.7937	2	-0.58344	0.965685	2.464575	15.649095
28.8392	2	-0.57885	0.97308	2.468655	15.54021
28.8848	2	-0.56202	0.968235	2.481405	15.400725
28.9304	2	-0.551565	0.97155	2.493135	15.313515
28.9759	2	-0.55845	0.977415	2.494155	15.15771
29.0215	2	-0.55488	0.97512	2.49849	15.026895
29.067	2	-0.55896	0.969765	2.50257	14.903475
29.1126	2	-0.54723	0.982005	2.51634	14.77674
29.1581	2	-0.5559	0.980475	2.51226	14.659695
29.2037	2	-0.5559	0.97512	2.520165	14.54163
29.2493	2	-0.553095	0.982515	2.512515	14.424075
29.2948	2	-0.54162	0.99195	2.505375	14.28561
29.3404	2	-0.55335	0.99756	2.50869	14.147145
29.3859	2	-0.553095	1.01082	2.523735	13.983435
29.4315	2	-0.5559	1.01643	2.51991	13.876335
29.4771	2	-0.568905	1.00266	2.525775	13.788105
29.5226	2	-0.579615	0.999345	2.52093	13.65474
29.5682	2	-0.583185	0.99195	2.541075	13.495875
29.6137	2	-0.592365	0.984045	2.56377	13.33956
29.6593	2	-0.598995	0.995265	2.568105	13.19115
29.7049	2	-0.594915	0.985065	2.575245	13.071555
29.7504	2	-0.58089	0.99297	2.5908	12.95655
29.796	2	-0.58956	0.990675	2.60304	12.79998
29.8415	2	-0.59109	0.97002	2.61171	12.665085
29.8871	2	-0.594915	0.972315	2.598195	12.529425
29.9327	2	-0.60231	0.98175	2.597685	12.4032
29.9782	2	-0.597465	0.99144	2.608395	12.24204
30.0238	2	-0.58446	0.988635	2.610435	12.108165
30.0693	2	-0.58905	0.985575	2.6061	12.00285
30.1149	2	-0.59925	0.982515	2.63058	11.86668
30.1605	2	-0.599505	0.976395	2.622165	11.696595
30.206	2	-0.600015	0.970275	2.643585	11.56017
30.2516	2	-0.597465	0.970275	2.6469	11.400795
30.2971	2	-0.60843	0.98175	2.633385	11.276865
30.3427	2	-0.61455	0.978435	2.640525	11.13483
30.3883	2	-0.63036	0.95931	2.640525	11.01141
30.4338	2	-0.67371	0.93228	2.63058	10.871925
30.4794	2	-0.673965	0.94299	2.618085	10.71816
30.5249	2	-0.706095	0.93483	2.622165	10.607745
30.5705	2	-0.70686	0.91953	2.625225	10.439955
30.6161	2	-0.715785	0.91698	2.63058	10.32495
30.6616	2	-0.72777	0.90627	2.62344	10.151805
30.7072	2	-0.71859	0.881535	2.641545	9.97611
30.7527	2	-0.72369	0.881025	2.62038	9.803985
30.7983	2	-0.713745	0.890205	2.62242	9.655065
30.8439	2	-0.712215	0.90066	2.610945	9.47325
30.8894	2	-0.71247	0.897855	2.604825	9.284805
30.935	2	-0.731085	0.90321	2.59437	9.114465
30.9805	0	-0.728535	0.895815	2.58468	8.97549
31.0261	0	-0.723945	0.90474	2.569125	8.834985
31.0717	0	-0.71808	0.898365	2.557395	8.67204
31.1172	0	-0.717825	0.912135	2.554845	8.542755
31.1628	0	-0.72165	0.912645	2.537505	8.42367
31.2083	0	-0.71247	0.914685	2.525265	8.245425
31.2539	0	-0.71655	0.912645	2.49441	8.09166
31.2994	0	-0.709665	0.899895	2.465595	7.963395
31.345	0	-0.72624	0.899895	2.44035	7.891485
31.3906	0	-0.72879	0.893265	2.420205	7.76016
31.4361	0	-0.747405	0.89964	2.38731	7.603845
31.4817	0	-0.75633	0.89454	2.35875	7.488585
31.5272	0	-0.76653	0.883575	2.33937	7.38582
31.5728	0	-0.772905	0.858075	2.325855	7.213185
31.6184	0	-0.780555	0.8211	2.32203	7.109145
31.6639	0	-0.77724	0.8109	2.30214	6.985725
31.7095	0	-0.787695	0.79968	2.29908	6.84726
31.755	0	-0.783105	0.796875	2.292195	6.66825
31.8006	0	-0.773925	0.811665	2.253435	6.53412
31.8462	0	-0.776985	0.84354	2.25114	6.36735
31.8917	0	-0.77928	0.84252	2.22156	6.19854
31.9373	0	-0.75735	0.9078	2.18943	6.08736
31.9828	0	-0.75225	0.90525	2.160615	5.909625
32.0284	0	-0.765	0.918765	2.132055	5.778555
32.074	0	-0.764235	0.94452	2.10222	5.618925
32.1195	0	-0.76194	0.941715	2.083605	5.511825
32.1651	0	-0.75786	0.955995	2.050455	5.396055
32.2106	0	-0.76143	0.948345	2.03796	5.30145
32.2562	0	-0.75582	0.95829	2.009145	5.205315
32.3018	0	-0.757095	0.94095	1.97064	5.082405
32.3473	0	-0.787695	0.958545	1.93749	4.91895
32.3929	0	-0.77673	0.949875	1.90026	4.807515
32.4384	0	-0.793305	0.94452	1.870935	4.642785
32.484	0	-0.798405	0.92616	1.82937	4.489275
32.5296	0	-0.79968	0.91647	1.78194	4.35387
32.5751	0	-0.817785	0.909075	1.75797	4.277625
32.6207	0	-0.82365	0.90627	1.71258	4.14732
32.6662	0	-0.829005	0.909585	1.67637	4.009875
32.7118	0	-0.821865	0.910095	1.64424	3.9372
32.7574	0	-0.818805	0.900915	1.613385	3.864525
32.8029	0	-0.839205	0.88434	1.604715	3.770685
32.8485	0	-0.832575	0.89046	1.578195	3.69291
32.894	0	-0.842775	0.84201	1.537905	3.605955
32.9396	0	-0.84558	0.837165	1.52286	3.47514
32.9852	0	-0.83844	0.846345	1.49073	3.409605
33.0307	0	-0.8415	0.845325	1.456815	3.33234
33.0763	0	-0.8517	0.858075	1.41219	3.23952
33.1218	0	-0.855525	0.862155	1.410405	3.145935
33.1674	0	-0.87159	0.87567	1.37751	3.029145
33.213	0	-0.87108	0.864705	1.37139	2.93352
33.2585	0	-0.87057	0.860115	1.35303	2.83407
33.3041	0	-0.867765	0.85578	1.34487	2.7489
33.3496	0	-0.84813	0.858585	1.31835	2.66577
33.3952	0	-0.87975	0.862155	1.28622	2.533425
33.4408	0	-0.860625	0.87006	1.26378	2.454885
33.4863	0	-0.852465	0.86853	1.23063	2.380425
33.5319	0	-0.845835	0.870315	1.20819	2.296785
33.5774	0	-0.85272	0.868785	1.18677	2.19657
33.623	0	-0.84915	0.867	1.14903	2.05938
33.6685	0	-0.84762	0.860625	1.135515	1.956615
33.7141	0	-0.853485	0.843285	1.0965	1.870935
33.7597	0	-0.844305	0.84558	1.08375	1.78959
33.8052	0	-0.85476	0.842775	1.05927	1.70544
33.8508	0	-0.849915	0.85578	1.039125	1.555755
33.8963	0	-0.885105	0.847365	1.036575	1.439985
33.9419	0	-0.894285	0.85374	1.014135	1.278825
33.9875	0	-0.89352	0.860625	1.0047	1.20972
34.033	0	-0.88383	0.87771	0.987105	1.157445
34.0786	0	-0.89301	0.89862	0.94707	1.10517
34.1241	0	-0.902445	0.900915	0.92463	1.04499
34.1697	0	-0.90321	0.895815	0.88587	0.96747
34.2153	0	-0.925905	0.89556	0.86547	0.886125
34.2608	0	-0.919275	0.917235	0.837675	0.82926
34.3064	0	-0.922335	0.90678	0.83844	0.73032
34.3519	0	-0.925905	0.884595	0.82263	0.64872
34.3975	0	-0.91494	0.87924	0.821355	0.515355
34.4431	0	-0.908055	0.881535	0.805545	0.43707
34.4886	0	-0.913665	0.8721	0.783615	0.37893
34.5342	0	-0.911115	0.884085	0.78234	0.329205
34.5797	0	-0.936105	0.8772	0.76143	0.192015
34.6253	0	-0.932025	0.889185	0.74919	0.132855
34.6709	0	-0.927945	0.891735	0.7191	0.05406
34.7164	0	-0.933555	0.88689	0.696915	-0.008925
34.762	0	-0.938145	0.897855	0.6681	-0.083385
34.8075	0	-0.942225	0.886635	0.638265	-0.173145
34.8531	0	-0.942735	0.89199	0.626025	-0.26469
34.8987	0	-0.94401	0.891225	0.60333	-0.336345
34.9442	0	-0.942225	0.874395	0.57783	-0.39831
34.9898	0	-0.95829	0.881025	0.575535	-0.450075
35.0353	0	-0.9588	0.877965	0.57528	-0.516375
35.0809	0	-0.95319	0.87873	0.570945	-0.56559
35.1265	0	-0.96033	0.86649	0.55845	-0.615315
35.172	0	-0.9741	0.86598	0.549015	-0.66504
35.2176	0	-1.013115	0.88026	0.532185	-0.732105
35.2631	0	-1.00266	0.860115	0.51357	-0.866235
35.3087	0	-1.001385	0.886635	0.490875	-0.92463
35.3543	0	-1.00827	0.89097	0.48858	-0.96747
35.3998	0	-1.009545	0.8874	0.45645	-1.021275
35.4454	0	-1.00011	0.88485	0.44727	-1.067685
35.4909	0	-1.01745	0.869805	0.42024	-1.11486
35.5365	0	-0.998325	0.865725	0.409275	-1.161525
35.5821	0	-0.958035	0.84354	0.381225	-1.20615
35.6276	0	-0.95931	0.847365	0.333285	-1.226805
35.6732	0	-0.95676	0.84915	0.3213	-1.275255
35.7187	0	-0.970785	0.849915	0.306765	-1.3107
35.7643	0	-0.97665	0.84966	0.28356	-1.366545
35.8099	0	-0.98889	0.84966	0.27693	-1.39128
35.8554	0	-0.97563	0.848895	0.25296	-1.42545
35.901	0	-0.992715	0.85272	0.247605	-1.440495
35.9465	0	-1.00113	0.834615	0.236385	-1.469055
35.9921	0	-0.994245	0.838695	0.231795	-1.490475
36.0376	0	-1.004955	0.832065	0.222105	-1.513935
36.0832	0	-1.005465	0.81906	0.21522	-1.53408
36.1288	0	-1.048815	0.81294	0.20706	-1.55652
36.1743	0	-1.03989	0.81345	0.20298	-1.56774
36.2199	0	-1.040145	0.796875	0.20043	-1.576665
36.2654	0	-1.0353	0.796875	0.195585	-1.606245
36.311	0	-1.028925	0.798915	0.18921	-1.631745
36.3566	0	-1.019745	0.807585	0.18411	-1.643475
36.4021	0	-1.01286	0.81294	0.17442	-1.65903
36.4477	0	-1.00827	0.813705	0.17085	-1.68606
36.4932	0	-1.013625	0.814725	0.14892	-1.71054
36.5388	0	-1.034025	0.819825	0.13974	-1.72023
36.5844	0	-1.05213	0.81702	0.116025	-1.726605
36.6299	0	-1.038105	0.805035	0.099705	-1.727625
36.6755	0	-1.0506	0.790245	0.073185	-1.73349
36.721	0	-1.05927	0.783615	0.07854	-1.74828
36.7666	0	-1.06641	0.765	0.0612	-1.7493
36.8122	0	-1.06488	0.76245	0.028815	-1.74522
36.8577	0	-1.06743	0.75072	0.026265	-1.75236
36.9033	0	-1.084515	0.753525	0.00867	-1.75491
36.9488	0	-1.083495	0.7548	-0.011475	-1.749045
36.9944	0	-1.086555	0.75684	-0.018615	-1.73655
37.04	0	-1.096245	0.75531	-0.024735	-1.73451
37.0855	0	-1.093185	0.75378	-0.04947	-1.729155
37.1311	0	-1.088595	0.72624	-0.052275	-1.724565
37.1766	0	-1.06029	0.716805	-0.053295	-1.718955
37.2222	0	-1.047795	0.72114	-0.05406	-1.710285
37.2678	0	-1.021275	0.735675	-0.069105	-1.70748
37.3133	0	-1.02459	0.73746	-0.05916	-1.695495
37.3589	0	-1.012095	0.758115	-0.06324	-1.67178
37.4044	0	-1.0098	0.763725	-0.078795	-1.654695
37.45	0	-1.007505	0.773925	-0.090525	-1.64016
37.4956	0	-1.00266	0.78234	-0.09792	-1.609305
37.5411	0	-1.0149	0.79764	-0.10608	-1.595535
37.5867	0	-1.015155	0.801975	-0.11985	-1.57641
37.6322	0	-1.01949	0.817275	-0.117555	-1.57335
37.6778	0	-1.014135	0.812685	-0.09996	-1.557795
37.7234	0	-1.02204	0.82008	-0.110925	-1.532295
37.7689	0	-1.030455	0.8109	-0.106845	-1.50807
37.8145	0	-1.030455	0.79203	-0.100725	-1.480785
37.86	0	-1.04805	0.794325	-0.093585	-1.462425
37.9056	0	-1.03989	0.795855	-0.09486	-1.425705
37.9512	0	-1.035555	0.78744	-0.101235	-1.39791
37.9967	0	-1.023315	0.7803	-0.0969	-1.372155
38.0423	0	-1.034025	0.7803	-0.084405	-1.336455
38.0878	0	-1.01898	0.7854	-0.08925	-1.30662
38.1334	0	-1.018725	0.799425	-0.081855	-1.271685
38.179	0	-1.013625	0.788715	-0.09333	-1.253835
38.2245	0	-1.01847	0.785145	-0.075225	-1.22145
38.2701	0	-1.017195	0.77724	-0.05661	-1.188045
38.3156	0	-1.015665	0.771375	-0.071145	-1.16076
38.3612	0	-1.00062	0.768825	-0.066045	-1.130415
38.4067	0	-0.99348	0.773925	-0.05049	-1.102365
38.4523	0	-0.99858	0.774945	-0.043095	-1.08222
38.4979	0	-0.99705	0.781575	-0.04284	-1.044225
38.5434	0	-1.00674	0.788205	-0.04233	-1.019235
38.589	0	-1.00215	0.781065	-0.04437	-0.987105
38.6345	0	-0.99705	0.76092	-0.028305	-0.950895
38.6801	0	-0.99705	0.738735	-0.023205	-0.895815
38.7257	0	-1.017705	0.743325	-0.00918	-0.87465
38.7712	0	-1.04193	0.67422	-0.00816	-0.85119
38.8168	0	-1.056975	0.672945	0.00867	-0.807585
38.8623	0	-1.044225	0.66759	0.020145	-0.775965
38.9079	0	-1.05876	0.65433	0.03519	-0.74613
38.9535	0	-1.05417	0.659175	0.047685	-0.71553
38.999	0	-1.06539	0.636225	0.039525	-0.68442
39.0446	0	-1.03071	0.6375	0.04284	-0.646935
39.0901	0	-1.05468	0.621945	0.046665	-0.613785
39.1357	0	-1.0455	0.64668	0.080325	-0.5865
39.1813	0	-1.05315	0.63546	0.09435	-0.54825
39.2268	0	-1.059525	0.630615	0.10965	-0.51102
39.2724	0	-1.044735	0.63189	0.12546	-0.47124
39.3179	0	-1.035045	0.61251	0.148155	-0.420495
39.3635	0	-1.044735	0.62475	0.17595	-0.383775
39.4091	0	-1.020255	0.61098	0.1785	-0.34425
39.4546	0	-1.03224	0.615825	0.188445	-0.30804
39.5002	0	-1.022295	0.651525	0.205785	-0.2754
39.5457	0	-1.046775	0.64515	0.234855	-0.24174
39.5913	0	-1.04856	0.648975	0.25551	-0.21165
39.6369	0	-1.02408	0.646425	0.278715	-0.16677
39.6824	0	-1.01694	0.65127	0.288915	-0.12648
39.728	0	-1.01745	0.6528	0.31365	-0.09741
39.7735	0	-1.01541	0.65535	0.328185	-0.0714
39.8191	0	-1.027395	0.663765	0.335325	-0.04743
39.8647	0	-1.035555	0.661215	0.359295	-0.015045
39.9102	0	-1.027395	0.649485	0.3672	0.021165
39.9558	0	-1.02918	0.647955	0.36924	0.042075
40.0013	0	-1.03224	0.65076	0.38301	0.05355
40.0469	0	-1.026885	0.646935	0.38709	0.073185
40.0925	0	-1.028415	0.656625	0.394995	0.106335
40.138	0	-1.02561	0.65178	0.38556	0.144075
40.1836	0	-0.99756	0.632655	0.385305	0.176205
40.2291	0	-0.96747	0.63138	0.40545	0.204255
40.2747	0	-0.955485	0.631125	0.42024	0.23103
40.3203	0	-0.96492	0.60537	0.44625	0.263415
40.3658	0	-0.97002	0.577575	0.458745	0.292995
40.4114	0	-0.96441	0.57171	0.48042	0.33099
40.4569	0	-0.96288	0.582165	0.51306	0.37077
40.5025	0	-0.95064	0.58497	0.54978	0.39933
40.548	0	-0.933555	0.5967	0.576555	0.4335
40.5936	0	-0.9486	0.638775	0.57171	0.46104
40.6392	0	-0.94962	0.641835	0.60588	0.49572
40.6847	0	-0.96849	0.62934	0.631635	0.52734
40.7303	0	-0.965685	0.629085	0.629595	0.57069
40.7758	0	-0.96135	0.626025	0.651015	0.62322
40.8214	0	-0.95472	0.63495	0.635715	0.66555
40.867	0	-0.95676	0.65025	0.640815	0.687225
40.9125	0	-0.95217	0.64107	0.65637	0.72165
40.9581	0	-0.945285	0.656115	0.67932	0.75072
41.0036	0	-0.951915	0.669885	0.69972	0.7752
41.0492	0	-0.950385	0.663255	0.70737	0.804525
41.0948	0	-0.951405	0.656625	0.71706	0.824415
41.1403	0	-0.966195	0.654585	0.742305	0.85578
41.1859	0	-0.95982	0.6732	0.750975	0.877965
41.2314	0	-0.94656	0.681105	0.756585	0.88434
41.277	0	-0.965175	0.670395	0.77163	0.90168
41.3226	0	-0.94962	0.665295	0.78081	0.928965
41.3681	0	-0.95472	0.630105	0.77571	0.95268
41.4137	0	-0.929985	0.645405	0.778515	0.977925
41.4592	0	-0.92769	0.6222	0.783615	0.99603
41.5048	0	-0.92463	0.614805	0.785655	1.02357
41.5504	0	-0.918765	0.625515	0.80784	1.047795
41.5959	0	-0.91545	0.606645	0.83283	1.077885
41.6415	0	-0.93075	0.621945	0.856035	1.096755
41.687	0	-0.927945	0.62577	0.8568	1.11078
41.7326	0	-0.9588	0.619905	0.868275	1.13271
41.7782	0	-0.97002	0.629085	0.88689	1.15362
41.8237	0	-0.966705	0.626535	0.884085	1.18269
41.8693	0	-0.95064	0.62832	0.88485	1.206405
41.9148	0	-0.95676	0.620925	0.890205	1.234455
41.9604	0	-0.94758	0.63138	0.89607	1.259445
42.006	0	-0.942225	0.629595	0.900915	1.279845
42.0515	0	-0.939675	0.602565	0.885105	1.31376
42.0971	0	-0.93636	0.596445	0.89964	1.342065
42.1426	0	-0.918	0.56457	0.91035	1.36782
42.1882	0	-0.926925	0.57375	0.887655	1.383885
42.2338	0	-0.8925	0.57579	0.89199	1.405305
42.2793	0	-0.89046	0.588285	0.893265	1.42698
42.3249	0	-0.89403	0.60333	0.896325	1.44789
42.3704	0	-0.89199	0.59466	0.89352	1.455285
42.416	0	-0.937125	0.595425	0.897855	1.463955
42.4616	0	-0.94197	0.571965	0.92565	1.48053
42.5071	0	-0.94503	0.5457	0.92361	1.50246
42.5527	0	-0.93585	0.53856	0.924885	1.51113
42.5982	0	-0.928965	0.52836	0.91494	1.536375
42.6438	0	-0.92361	0.521475	0.904995	1.56927
42.6894	0	-0.92871	0.52326	0.906015	1.59834
42.7349	0	-0.91902	0.530145	0.907545	1.601145
42.7805	0	-0.9129	0.531675	0.90168	1.62027
42.826	0	-0.914685	0.531675	0.906015	1.64016
42.8716	0	-0.90933	0.52632	0.91239	1.65801
42.9171	0	-0.92718	0.60129	0.91035	1.68708
42.9627	0	-0.895305	0.61404	0.907545	1.697535
43.0083	0	-0.91086	0.622455	0.904485	1.725585
43.0538	0	-0.903465	0.625005	0.89913	1.739355
43.0994	0	-0.92157	0.62373	0.895815	1.761795
43.1449	0	-0.922335	0.70533	0.8925	1.7901
43.1905	0	-0.932025	0.705585	0.90066	1.8003
43.2361	0	-0.92667	0.70839	0.902955	1.81152
43.2816	0	-0.92259	0.71196	0.875415	1.847475
43.3272	0	-0.906525	0.6987	0.88128	1.881135
43.3727	0	-0.8874	0.70482	0.86547	1.89414
43.4183	0	-0.868785	0.726495	0.871335	1.908165
43.4639	0	-0.86547	0.731085	0.8823	1.904085
43.5094	0	-0.846345	0.725475	0.89403	1.90689
43.555	0	-0.84303	0.73032	0.876945	1.92525
43.6005	0	-0.82059	0.7344	0.86955	1.92627
43.6461	0	-0.817785	0.737205	0.86955	1.947435
43.6917	0	-0.83487	0.736695	0.867765	1.968855
43.7372	0	-0.819315	0.74817	0.871335	1.985685
43.7828	0	-0.82926	0.744345	0.87261	1.998435
43.8283	0	-0.828495	0.77418	0.87465	1.993335
43.8739	0	-0.825945	0.778005	0.86649	2.01756
43.9195	0	-0.83334	0.780555	0.87822	2.03949
43.965	0	-0.82671	0.793305	0.879495	2.05479
44.0106	0	-0.888675	0.817275	0.874905	2.07162
44.0561	0	-0.90372	0.829515	0.852465	2.08182
44.1017	0	-0.89709	0.825945	0.85527	2.108085
44.1473	0	-0.902955	0.82314	0.855015	2.12415
44.1928	0	-0.924375	0.825945	0.857055	2.13333
44.2384	0	-0.943245	0.82671	0.86598	2.1522
44.2839	0	-0.946815	0.82569	0.872355	2.1624
44.3295	0	-0.941205	0.80325	0.87312	2.174385
44.3751	0	-0.95166	0.80478	0.86751	2.182035
44.4206	0	-0.958035	0.80376	0.86496	2.18688
44.4662	0	-0.97206	0.776475	0.849405	2.21187
44.5117	0	-0.977415	0.76296	0.84966	2.22411
44.5573	0	-0.96951	0.739245	0.858075	2.217225
44.6029	0	-0.95625	0.747405	0.850425	2.209575
44.6484	0	-0.95217	0.76755	0.848385	2.222325
44.694	0	-0.95421	0.75021	0.853995	2.23176
44.7395	0	-0.97563	0.74562	0.856035	2.224365
44.7851	0	-0.98175	0.746895	0.84762	2.232015
44.8307	0	-0.99909	0.77061	0.84966	2.233545
44.8762	0	-0.99246	0.782085	0.827475	2.234055
44.9218	0	-1.01184	0.76653	0.8517	2.247825
44.9673	0	-1.015665	0.75735	0.85935	2.246805
45.0129	0	-1.007505	0.765765	0.868275	2.25573
45.0585	0	-0.99603	0.7803	0.86649	2.25624
45.104	0	-0.96849	0.7905	0.87108	2.258535
45.1496	0	-0.963135	0.802485	0.893775	2.274855
45.1951	0	-0.97155	0.809115	0.908565	2.274345
45.2407	0	-0.96288	0.81702	0.903465	2.281995
45.2862	0	-0.957015	0.816	0.912135	2.29449
45.3318	0	-0.955485	0.816255	0.92106	2.294235
45.3774	0	-0.9384	0.813195	0.93432	2.295765
45.4229	0	-0.935595	0.815235	0.93024	2.30265
45.4685	0	-0.94554	0.825435	0.946305	2.299335
45.514	0	-0.948345	0.81702	0.954975	2.29806
45.5596	0	-0.927435	0.824925	0.939675	2.30367
45.6052	0	-0.942225	0.82416	0.9435	2.311065
45.6507	0	-0.934575	0.815745	0.944775	2.30112
45.6963	0	-0.949875	0.83742	0.95625	2.29296
45.7418	0	-0.931515	0.826455	0.963645	2.299845
45.7874	0	-0.925905	0.81549	0.966705	2.304435
45.833	0	-0.916725	0.82926	1.00419	2.30775
45.8785	0	-0.95013	0.82824	1.02153	2.300355
45.9241	0	-0.919275	0.842265	1.01235	2.29908
45.9696	0	-0.92565	0.81702	1.01133	2.31081
46.0152	0	-0.92922	0.80682	1.014645	2.30622
46.0608	0	-0.931515	0.81549	1.018725	2.300355
46.1063	0	-0.93177	0.825945	1.02204	2.28633
46.1519	0	-0.932025	0.839205	1.021785	2.274855
46.1974	0	-0.922845	0.849405	1.03224	2.252925
46.243	0	-0.928455	0.86802	1.049325	2.250885
46.2886	0	-0.91494	0.871845	1.05978	2.246295
46.3341	0	-0.91647	0.837165	1.068705	2.244
46.3797	0	-0.902955	0.840225	1.062075	2.22972
46.4252	0	-0.90627	0.846855	1.069215	2.22768
46.4708	0	-0.919275	0.88536	1.05978	2.21595
46.5164	0	-0.934065	0.878475	1.068705	2.21952
46.5619	0	-0.93024	0.90372	1.080435	2.21646
46.6075	0	-0.925905	0.89301	1.07712	2.21289
46.653	0	-0.929475	0.895815	1.091145	2.20371
46.6986	0	-0.92361	0.898365	1.08171	2.18025
46.7442	0	-0.91443	0.901425	1.09701	2.160615
46.7897	0	-0.9129	0.90423	1.095735	2.17056
46.8353	0	-0.89199	0.907035	1.08069	2.17974
46.8808	0	-0.90168	0.91392	1.081965	2.18382
46.9264	0	-0.90219	0.91137	1.088085	2.17974
46.972	0	-0.900915	0.910605	1.104405	2.17056
47.0175	0	-0.931515	0.908565	1.123785	2.16852
47.0631	0	-0.962625	0.91035	1.125315	2.16801
47.1086	0	-0.98124	0.910095	1.13067	2.16444
47.1542	0	-0.98328	0.936615	1.13271	2.17056
47.1998	0	-0.984555	0.969255	1.132965	2.15373
47.2453	0	-0.98787	1.007505	1.13271	2.139195
47.2909	0	-0.97257	0.997815	1.12149	2.1216
47.3364	0	-0.99756	1.015665	1.090635	2.116245
47.382	0	-0.992205	1.015665	1.09038	2.1165
47.4276	0	-0.99756	0.97206	1.09599	2.1063
47.4731	0	-0.98328	0.97002	1.08477	2.09253
47.5187	0	-0.969255	0.988635	1.098285	2.087175
47.5642	0	-0.95676	0.98889	1.10568	2.076465
47.6098	0	-0.9537	0.98889	1.090635	2.05836
47.6553	0	-0.95421	0.993225	1.11435	2.03286
47.7009	0	-0.949875	0.980985	1.12608	2.017305
47.7465	0	-0.945285	0.99909	1.11996	2.007105
47.792	0	-0.954465	1.012605	1.122765	1.99104
47.8376	0	-0.93993	0.980475	1.13322	1.981095
47.8831	0	-0.943755	0.967725	1.128375	1.965285
47.9287	0	-0.9435	0.97665	1.12863	1.96809
47.9743	0	-0.932025	0.97767	1.100325	1.96044
48.0198	0	-0.935085	0.97971	1.104405	1.95432
48.0654	0	-0.949365	0.98226	1.126845	1.96656
48.1109	0	-0.938145	0.995265	1.123275	1.96656
48.1565	0	-0.94299	0.99144	1.13475	1.96503
48.2021	0	-0.944775	0.998835	1.1322	1.94463
48.2476	0	-0.931005	1.00062	1.13526	1.93749
48.2932	0	-0.93075	0.999345	1.137555	1.92882
48.3387	0	-0.94044	1.00674	1.14648	1.917855
48.3843	0	-0.940695	0.99501	1.13424	1.920405
48.4299	0	-0.949365	1.06029	1.13781	1.911225
48.4754	0	-0.925905	1.048815	1.14087	1.90893
48.521	0	-0.933555	1.04958	1.141125	1.89975
48.5665	0	-0.907035	1.066665	1.14291	1.892865
48.6121	0	-0.893265	1.07151	1.13577	1.885215
48.6577	0	-0.890715	1.07355	1.139085	1.871445
48.7032	0	-0.90423	1.07865	1.13322	1.861755
48.7488	0	-0.88587	1.08936	1.127865	1.85283
48.7943	0	-0.888165	1.09752	1.126845	1.846455
48.8399	0	-0.88791	1.10262	1.126335	1.817385
48.8855	0	-0.88434	1.088085	1.12149	1.79061
48.931	0	-0.905505	1.09548	1.114605	1.7799
48.9766	0	-0.913665	1.08834	1.119705	1.767915
49.0221	0	-0.89709	1.07967	1.12404	1.767915
49.0677	0	-0.92769	1.08426	1.13118	1.769955
49.1133	0	-0.92514	1.070745	1.13577	1.769955
49.1588	0	-0.92463	1.08375	1.13424	1.768935
49.2044	0	-0.93177	1.094715	1.124295	1.789845
49.2499	0	-0.91749	1.097775	1.10925	1.803615
49.2955	0	-0.90627	1.119705	1.097775	1.80234
49.3411	0	-0.85782	1.137555	1.086045	1.783215
49.3866	0	-0.85884	1.137045	1.0761	1.775055
49.4322	0	-0.869805	1.145715	1.0965	1.764345
49.4777	0	-0.869805	1.148775	1.09395	1.753635
49.5233	0	-0.887145	1.155405	1.09905	1.739355
49.5689	0	-0.88026	1.13628	1.09191	1.74165
49.6144	0	-0.89811	1.14189	1.09752	1.737825
49.66	0	-0.89709	1.148265	1.09956	1.74012
49.7055	0	-0.89862	1.20054	1.10874	1.732725
49.7511	0	-0.893775	1.141635	1.113075	1.718955
49.7967	0	-0.90117	1.141125	1.107975	1.71054
49.8422	0	-0.893265	1.144185	1.10211	1.68708
49.8878	0	-0.89046	1.147245	1.10058	1.68045
49.9333	0	-0.887655	1.14903	1.114605	1.652655
49.9789	0	-0.88842	1.05366	1.11843	1.62435
50.0244	0	-0.870315	1.059525	1.108995	1.613385
50.07	0	-0.8823	1.059015	1.095735	1.60548
50.1156	0	-0.888675	1.069215	1.103385	1.59018
50.1611	0	-0.89097	1.079415	1.09854	1.573095
50.2067	0	-0.89556	1.081455	1.094715	1.566465
50.2522	0	-0.900405	1.05162	1.0965	1.56315
50.2978	0	-0.91137	1.05264	1.070745	1.5708
50.3434	0	-0.90576	1.070745	1.06488	1.580235
50.3889	0	-0.89862	1.07559	1.070745	1.583295
50.4345	0	-0.911625	1.08273	1.089615	1.58151
50.48	0	-0.91902	1.08426	1.095225	1.564425
50.5256	0	-0.91698	1.138575	1.090125	1.541475
50.5712	0	-0.91902	1.12302	1.0914	1.535355
50.6167	0	-0.901425	1.13271	1.0761	1.51878
50.6623	0	-0.89913	1.11129	1.090125	1.519545
50.7078	0	-0.899385	1.12506	1.08732	1.50348
50.7534	0	-0.912135	1.12761	1.07559	1.48818
50.799	0	-0.93534	1.121745	1.073805	1.472625
50.8445	0	-0.88536	1.11945	1.065135	1.458855
50.8901	0	-0.869805	1.1169	1.074825	1.44483
50.9356	0	-0.875415	1.122255	1.07916	1.425195
50.9812	0	-0.874395	1.115625	1.080945	1.42494
51.0268	0	-0.86955	1.093185	1.08834	1.418055
51.0723	0	-0.842775	1.070745	1.079925	1.392045
51.1179	0	-0.843285	1.07049	1.083495	1.371645
51.1634	0	-0.82773	1.069215	1.082985	1.34232
51.209	0	-0.80478	1.06641	1.07661	1.33773
51.2546	0	-0.795855	1.06029	1.08681	1.33977
51.3001	0	-0.77316	1.072275	1.087575	1.323195
51.3457	0	-0.79509	1.07814	1.075845	1.324725
51.3912	0	-0.79356	1.093185	1.07865	1.333395
51.4368	0	-0.79662	1.08987	1.07712	1.334925
51.4824	0	-0.79611	1.081455	1.047285	1.319115
51.5279	0	-0.781575	1.09548	1.030965	1.307895
51.5735	0	-0.790755	1.110525	1.029435	1.297695
51.619	0	-0.780045	1.11639	1.037085	1.296675
51.6646	0	-0.75837	1.092165	1.04397	1.28214
51.7102	0	-0.77469	1.08426	1.06896	1.282905
51.7557	0	-0.778515	1.084005	1.070235	1.274745
51.8013	0	-0.796875	1.081455	1.062585	1.26531
51.8468	0	-0.79662	1.10058	1.075845	1.256385
51.8924	0	-0.796875	1.086555	1.074825	1.24491
51.938	0	-0.83181	1.08375	1.081455	1.247205
51.9835	0	-0.843795	1.08528	1.08885	1.22553
52.0291	0	-0.86241	1.084005	1.08426	1.21839
52.0746	0	-0.86088	1.07304	1.09752	1.209465
52.1202	0	-0.86292	1.078905	1.090125	1.202835
52.1657	0	-0.89505	1.076355	1.10109	1.189575
52.2113	0	-0.898875	1.08783	1.094715	1.175805
52.2569	0	-0.89964	1.078395	1.10823	1.14852
52.3024	0	-0.89352	1.07508	1.10466	1.150305
52.348	0	-0.895305	1.073295	1.103385	1.15362
52.3935	0	-0.884595	1.073805	1.11843	1.152855
52.4391	0	-0.87261	1.088085	1.130415	1.154895
52.4847	0	-0.86802	1.1067	1.130925	1.1577
52.5302	0	-0.86037	1.099815	1.12047	1.174785
52.5758	0	-0.865215	1.09344	1.125315	1.17708
52.6213	0	-0.864705	1.100835	1.11843	1.17504
52.6669	0	-0.870825	1.09854	1.08834	1.1628
52.7125	0	-0.86955	1.16841	1.088595	1.147755
52.758	0	-0.884595	1.18524	1.119195	1.145205
52.8036	0	-0.894285	1.2036	1.12914	1.128375
52.8491	0	-0.900915	1.21686	1.13781	1.12404
52.8947	0	-0.88332	1.217115	1.137045	1.12455
52.9403	0	-0.87669	1.187535	1.13475	1.12251
52.9858	0	-0.87312	1.19085	1.134495	1.123785
53.0314	0	-0.88281	1.184475	1.12965	1.12659
53.0769	0	-0.88944	1.140615	1.11537	1.11996
53.1225	0	-0.89097	1.10925	1.12557	1.1169
53.1681	0	-0.88842	1.09191	1.135005	1.103895
53.2136	0	-0.874395	1.095225	1.141125	1.101855
53.2592	0	-0.872865	1.094715	1.136535	1.094715
53.3047	0	-0.86394	1.07049	1.14648	1.098285
53.3503	0	-0.84609	1.078905	1.151325	1.0761
53.3959	0	-0.848895	1.064115	1.14648	1.063095
53.4414	0	-0.85629	1.072275	1.14087	1.03989
53.487	0	-0.867255	1.071765	1.143165	1.046775
53.5325	0	-0.87465	1.066155	1.15005	1.057485
53.5781	0	-0.88179	1.066665	1.150305	1.07049
53.6237	0	-0.875925	1.076865	1.138575	1.063095
53.6692	0	-0.87873	1.07661	1.155915	1.067685
53.7148	0	-0.880005	1.073805	1.157445	1.064115
53.7603	0	-0.88281	1.08681	1.14189	1.05825
53.8059	0	-0.8925	1.08324	1.134495	1.049325
53.8515	0	-0.916215	1.10058	1.133985	1.0404
53.897	0	-0.941715	1.10415	1.13526	1.02816
53.9426	0	-0.9435	1.10262	1.136025	1.025865
53.9881	0	-0.93891	1.096755	1.138575	0.997815
54.0337	0	-0.950895	1.08477	1.14087	1.004445
54.0793	0	-0.954975	1.048815	1.138065	0.99756
54.1248	0	-0.999855	1.04907	1.13373	0.997815
54.1704	0	-0.97461	1.034025	1.15209	0.99042
54.2159	0	-0.984045	1.046265	1.15617	0.976395
54.2615	0	-0.96696	1.03734	1.15821	0.975885
54.3071	0	-0.99501	1.0353	1.159485	0.967215
54.3526	0	-1.002405	1.042185	1.127865	0.95625
54.3982	0	-0.995775	1.045755	1.130925	0.95013
54.4437	0	-1.013625	1.03734	1.13373	0.954465
54.4893	0	-1.016175	1.053405	1.126845	0.953955
54.5348	0	-1.02	1.055445	1.12557	0.959565
54.5804	0	-1.028415	1.0455	1.122	0.93177
54.626	0	-1.011585	1.012095	1.10466	0.92106
54.6715	0	-1.01796	1.041675	1.087065	0.91749
54.7171	0	-1.02255	1.04193	1.07661	0.905505
54.7626	0	-1.01184	1.042695	1.061055	0.891225
54.8082	0	-1.017195	1.056465	1.06998	0.89148
54.8538	0	-1.01898	1.05672	1.06437	0.887655
54.8993	0	-1.025865	1.05111	1.051875	0.88485
54.9449	0	-1.024845	1.047285	1.051365	0.876945
54.9904	0	-1.021785	1.054935	1.04091	0.8619
55.036	0	-1.02	1.057995	1.04703	0.862665
55.0816	0	-1.030965	1.054935	1.053915	0.856545
55.1271	0	-1.020765	1.05315	1.05162	0.85272
55.1727	0	-1.01847	1.03377	1.04091	0.84966
55.2182	0	-0.992715	1.0404	1.04805	0.84048
55.2638	0	-0.99807	0.986595	1.057995	0.84813
55.3094	0	-0.963645	0.990675	1.051875	0.843795
55.3549	0	-0.97002	0.98328	1.05162	0.84966
55.4005	0	-0.931515	0.97818	1.04091	0.845835
55.446	0	-0.953955	0.97206	1.043715	0.848385
55.4916	0	-0.962115	0.98634	1.04397	0.84558
55.5372	0	-0.95727	0.98838	1.05162	0.84762
55.5827	0	-0.97614	0.98991	1.06386	0.845325
55.6283	0	-0.988125	0.975375	1.072785	0.837675
55.6738	0	-0.9945	0.977415	1.066155	0.84966
55.7194	0	-1.005975	1.02204	1.074825	0.867255
55.765	0	-0.983025	1.02714	1.082475	0.880515
55.8105	0	-0.99756	1.04346	1.075845	0.869805
55.8561	0	-1.011075	1.048305	1.07355	0.84252
55.9016	0	-1.022295	1.0455	1.07253	0.823905
55.9472	0	-1.03479	1.049325	1.069215	0.815235
55.9928	0	-1.04754	1.035555	1.06845	0.816
56.0383	0	-1.063605	1.033005	1.07355	0.81141
56.0839	0	-1.07304	1.04958	1.07967	0.80274
56.1294	0	-1.08936	1.041675	1.078905	0.79101
56.175	0	-1.121235	1.037085	1.118175	0.78846
56.2206	0	-1.125825	1.009545	1.12302	0.78693
56.2661	0	-1.131945	1.001895	1.114605	0.793815
56.3117	0	-1.15821	1.011585	1.111545	0.784125
56.3572	0	-1.124805	1.00215	1.106955	0.77724
56.4028	0	-1.15107	1.010565	1.12506	0.766275
56.4484	0	-1.13883	1.017705	1.12455	0.75072
56.4939	0	-1.15566	1.020765	1.11894	0.73134
56.5395	0	-1.14291	0.99195	1.097775	0.73236
56.585	0	-1.13781	0.99042	1.08936	0.72012
56.6306	0	-1.13883	0.992715	1.094205	0.72471
56.6762	0	-1.14189	0.98379	1.0965	0.72471
56.7217	0	-1.15107	0.981495	1.091655	0.730065
56.7673	0	-1.15923	0.99093	1.088085	0.747405
56.8128	0	-1.14342	1.02663	1.081965	0.76653
56.8584	0	-1.162035	1.021275	1.077885	0.765765
56.9039	0	-1.15464	1.02969	1.08324	0.769845
56.9495	0	-1.159995	1.02663	1.071	0.76551
56.9951	0	-1.17249	1.02408	1.063605	0.75429
57.0406	0	-1.166625	1.018215	1.06794	0.733125
57.0862	0	-1.182945	1.025355	1.05672	0.70839
57.1317	0	-1.16994	1.035555	1.073295	0.69513
57.1773	0	-1.176315	1.03479	1.073805	0.684165
57.2229	0	-1.181925	1.04856	1.06182	0.669375
57.2684	0	-1.180395	1.03326	1.066665	0.66708
57.314	0	-1.17453	1.016685	1.062585	0.65892
57.3595	0	-1.171725	0.97155	1.064115	0.67575
57.4051	0	-1.205385	0.97971	1.061565	0.65841
57.4507	0	-1.20564	0.96849	1.070745	0.66249
57.4962	0	-1.20768	0.965685	1.049835	0.660705
57.5418	0	-1.211505	0.944775	1.04601	0.64974
57.5873	0	-1.202325	0.94605	1.04448	0.64209
57.6329	0	-1.18014	0.95778	1.040145	0.64362
57.6785	0	-1.19391	0.955995	1.045245	0.64005
57.724	0	-1.20768	0.95523	1.035555	0.641835
57.7696	0	-1.20462	0.96237	1.028415	0.63852
57.8151	0	-1.191105	1.03428	1.01745	0.612
57.8607	0	-1.190085	1.05774	1.00725	0.612255
57.9063	0	-1.215585	1.149795	0.99756	0.61965
57.9518	0	-1.234965	1.143165	0.982515	0.61914
57.9974	0	-1.255365	1.169685	0.97206	0.62883
58.0429	0	-1.28469	1.177335	0.969765	0.62424
58.0885	0	-1.287495	1.19187	0.962115	0.621945
58.1341	0	-1.28061	1.1934	0.95778	0.612
58.1796	0	-1.256895	1.217115	0.946815	0.59874
58.2252	0	-1.27551	1.219665	0.941205	0.572475
58.2707	0	-1.285455	1.22145	0.951405	0.572985
58.3163	0	-1.27755	1.213035	0.968235	0.574005
58.3619	0	-1.27296	1.19646	0.97104	0.57171
58.4074	0	-1.267095	1.18065	0.96645	0.57222
58.453	0	-1.28571	1.18779	0.96594	0.56151
58.4985	0	-1.298715	1.1781	0.966705	0.555135
58.5441	0	-1.28979	1.158975	0.94758	0.544425
58.5897	0	-1.296675	1.158465	0.9333	0.540345
58.6352	0	-1.279845	1.165095	0.93075	0.529125
58.6808	0	-1.28877	1.150305	0.908565	0.52887
58.7263	0	-1.293105	1.151325	0.91035	0.51969
58.7719	0	-1.275255	1.149285	0.889695	0.49623
58.8175	0	-1.26837	1.1424	0.869295	0.490365
58.863	0	-1.262505	1.14036	0.84405	0.4896
58.9086	0	-1.26429	1.153365	0.833595	0.480165
58.9541	0	-1.26582	1.18218	0.819315	0.467925
58.9997	0	-1.247205	1.19238	0.80682	0.4641
59.0453	0	-1.2495	1.190085	0.79662	0.474045
59.0908	0	-1.266075	1.19748	0.7854	0.47838
59.1364	0	-1.258935	1.18881	0.77928	0.475065
59.1819	0	-1.243635	1.20054	0.778515	0.451605
59.2275	0	-1.26378	1.196205	0.77112	0.446505
59.273	0	-1.22859	1.1832	0.75429	0.423555
59.3186	0	-1.22145	1.174275	0.7497	0.40698
59.3642	0	-1.207425	1.171725	0.734655	0.3876
59.4097	0	-1.214055	1.167645	0.71757	0.36669
59.4553	0	-1.21227	1.180395	0.719355	0.34323
59.5008	0	-1.2138	1.192125	0.73134	0.33405
59.5464	0	-1.21584	1.137555	0.71757	0.33558
59.592	0	-1.217625	1.11894	0.70533	0.32742
59.6375	0	-1.21176	1.123275	0.691815	0.318495
59.6831	0	-1.207425	1.11792	0.669885	0.315945
59.7286	0	-1.223745	1.111545	0.65178	0.30192
59.7742	0	-1.22706	1.135515	0.64158	0.305235
59.8198	0	-1.218645	1.14342	0.636225	0.293505
59.8653	0	-1.21176	1.14393	0.617865	0.288405
59.9109	0	-1.214565	1.21074	0.59772	0.28458
59.9564	0	-1.197225	1.22757	0.581655	0.2754
60.002	0	-1.201305	1.247205	0.56457	0.266475
60.0476	0	-1.19748	1.24389	0.54468	0.27336
60.0931	0	-1.224765	1.24338	0.534225	0.27183
60.1387	0	-1.216095	1.25103	0.52173	0.254235
60.1842	0	-1.237515	1.24695	0.507195	0.266985
60.2298	0	-1.219665	1.224255	0.50847	0.27693
60.2754	0	-1.200285	1.218135	0.50286	0.295545
60.3209	0	-1.18524	1.207935	0.484245	0.280245
60.3665	0	-1.126335	1.187535	0.478635	0.268005
60.412	0	-1.132455	1.179885	0.47277	0.24429
60.4576	0	-1.13883	1.157445	0.47073	0.22134
60.5032	0	-1.143165	1.13577	0.472515	0.20451
60.5487	0	-1.15005	1.11639	0.453135	0.19584
60.5943	0	-1.143165	1.09599	0.45288	0.18819
60.6398	0	-1.13934	1.100325	0.44013	0.19788
60.6854	0	-1.139085	1.093185	0.424575	0.193545
60.731	0	-1.10364	1.08987	0.407745	0.197115
60.7765	0	-1.095735	1.090635	0.3774	0.1836
60.8221	0	-1.119195	1.08528	0.3672	0.204765
60.8676	0	-1.1118	1.083495	0.352155	0.20196
60.9132	0	-1.111545	1.08375	0.346035	0.20196
60.9588	0	-1.08579	1.09242	0.332775	0.215985
61.0043	0	-1.10772	1.094205	0.313395	0.2142
61.0499	0	-1.102875	1.083495	0.300135	0.21165
61.0954	0	-1.117665	1.104405	0.29427	0.20553
61.141	0	-1.104405	1.114605	0.28407	0.211395
61.1866	0	-1.099305	1.104405	0.28917	0.2244
61.2321	0	-1.103895	1.10466	0.27642	0.219045
61.2777	0	-1.081965	1.118175	0.26673	0.20706
61.3232	0	-1.06947	1.103895	0.259335	0.2091
61.3688	0	-1.0506	1.104915	0.255	0.20145
61.4143	0	-1.024845	1.10823	0.24837	0.211905
61.4599	0	-1.028415	1.121235	0.25092	0.21369
61.5055	0	-1.026885	1.105425	0.25347	0.202215
61.551	0	-1.010055	1.119195	0.26265	0.18513
61.5966	0	-1.02255	1.103895	0.260355	0.18054
61.6421	0	-1.037595	1.094205	0.254235	0.180795
61.6877	0	-1.033005	1.087575	0.252195	0.177735
61.7333	0	-1.026375	1.09089	0.239955	0.16677
61.7788	0	-1.028925	1.108995	0.23001	0.16167
61.8244	0	-1.061055	1.106445	0.22389	0.163965
61.8699	0	-1.05621	1.096755	0.21369	0.166515
61.9155	0	-1.07457	1.100325	0.195585	0.16167
61.9611	0	-1.05111	1.101855	0.195585	0.170595
62.0066	0	-1.048305	1.124805	0.214455	0.159375
62.0522	0	-1.0812	1.125825	0.20196	0.161925
62.0977	0	-1.0659	1.16178	0.17799	0.14331
62.1433	0	-1.118685	1.1679	0.177225	0.1326
62.1889	0	-1.117665	1.162035	0.17391	0.130305
62.2344	0	-1.139595	1.16025	0.1683	0.129795
62.28	0	-1.11843	1.16178	0.164985	0.115515
62.3255	0	-1.10925	1.14852	0.16065	0.118065
62.3711	0	-1.098795	1.141125	0.16116	0.105825
62.4167	0	-1.09038	1.12047	0.14076	0.107355
62.4622	0	-1.110015	1.127355	0.13974	0.10761
62.5078	0	-1.10415	1.13781	0.14127	0.11169
62.5533	0	-1.10211	1.11129	0.14433	0.09792
62.5989	0	-1.10313	1.108995	0.13566	0.06987
62.6445	0	-1.0965	1.10007	0.12495	0.08721
62.69	0	-1.057485	1.097775	0.118575	0.11016
62.7356	0	-1.06233	1.098795	0.110415	0.124695
62.7811	0	-1.0557	1.09497	0.1122	0.1275
62.8267	0	-1.052895	1.0914	0.11934	0.1377
62.8723	0	-1.075845	1.079415	0.12036	0.13821
62.9178	0	-1.06743	1.061055	0.10863	0.1377
62.9634	0	-1.06641	1.064115	0.10353	0.13311
63.0089	0	-1.076865	1.069725	0.061455	0.139485
63.0545	0	-1.098285	1.10466	0.047685	0.130815
63.1001	0	-1.094715	1.11078	0.028815	0.11577
63.1456	0	-1.06947	1.08732	0.03111	0.12138
63.1912	0	-1.10364	1.08171	0.02091	0.129795
63.2367	0	-1.074315	1.07814	0.004335	0.13923
63.2823	0	-1.07712	1.06896	-0.00765	0.134385
63.3279	0	-1.078395	1.05264	-0.00918	0.139995
63.3734	0	-1.07406	1.040655	-0.01224	0.12342
63.419	0	-1.067175	1.042695	-0.018105	0.123165
63.4645	0	-1.04958	1.02306	-0.037995	0.121125
63.5101	0	-1.02459	1.02306	-0.04845	0.11628
63.5557	0	-1.028925	1.037085	-0.053805	0.098685
63.6012	0	-1.01439	1.02816	-0.06936	0.103785
63.6468	0	-1.028415	1.001385	-0.059415	0.082875
63.6923	0	-1.035555	0.9843	-0.07905	0.073695
63.7379	0	-1.04244	0.97104	-0.0867	0.06018
63.7834	0	-1.02918	0.97206	-0.09435	0.06069
63.829	0	-0.9792	0.97716	-0.104295	0.078285
63.8746	0	-0.982005	0.98532	-0.11526	0.08823
63.9201	0	-0.95982	0.98277	-0.117555	0.105825
63.9657	0	-0.965175	0.967215	-0.128265	0.10965
64.0112	0	-0.99297	0.945285	-0.12648	0.112455
64.0568	0	-0.98991	0.922335	-0.13056	0.112455
64.1024	0	-0.995265	0.937635	-0.15504	0.12342
64.1479	0	-0.98328	0.95013	-0.149175	0.119085
64.1935	0	-0.979455	0.94554	-0.14943	0.105825
64.239	0	-0.940185	0.940695	-0.157845	0.117555
64.2846	0	-0.939675	0.9486	-0.16167	0.111435
64.3302	0	-0.925395	0.94197	-0.16728	0.110925
64.3757	0	-0.915705	0.940185	-0.170085	0.117045
64.4213	0	-0.901425	0.943245	-0.17238	0.123675
64.4668	0	-0.905505	0.9435	-0.16218	0.123165
64.5124	0	-0.915705	0.93279	-0.184875	0.129795
64.558	0	-0.890205	0.926925	-0.17595	0.1173
64.6035	0	-0.921315	0.919785	-0.18615	0.10863
64.6491	0	-0.9282	0.84915	-0.18768	0.117555
64.6946	0	-0.918255	0.850425	-0.198135	0.102255
64.7402	0	-0.90423	0.77469	-0.19176	0.08364
64.7858	0	-0.889695	0.778515	-0.193545	0.096135
64.8313	0	-0.883065	0.748425	-0.20553	0.11628
64.8769	0	-0.86037	0.747915	-0.20859	0.119085
64.9224	0	-0.84762	0.730575	-0.20757	0.12342
64.968	0	-0.84762	0.730575	-0.20757	0.12342
65.0136	0	-0.84762	0.730575	-0.20757	0.12342
65.0591	0	-0.84762	0.730575	-0.20757	0.12342
65.1047	0	-0.84762	0.730575	-0.20757	0.12342
65.1502	0	-0.84762	0.730575	-0.20757	0.12342
65.1958	0	-0.84762	0.730575	-0.20757	0.12342
65.2414	0	-0.84762	0.730575	-0.20757	0.12342
65.2869	0	-0.84762	0.730575	-0.20757	0.12342
65.3325	0	-0.84762	0.730575	-0.20757	0.12342
65.378	0	-0.84762	0.730575	-0.20757	0.12342
65.4236	0	-0.84762	0.730575	-0.20757	0.12342
65.4692	0	-0.84762	0.730575	-0.20757	0.12342
65.5147	0	-0.84762	0.730575	-0.20757	0.12342
65.5603	0	-0.84762	0.730575	-0.20757	0.12342
65.6058	0	-0.84762	0.730575	-0.20757	0.12342
65.6514	0	-0.84762	0.730575	-0.20757	0.12342
65.697	0	-0.84762	0.730575	-0.20757	0.12342
65.7425	0	-0.84762	0.730575	-0.20757	0.12342
65.7881	0	-0.84762	0.730575	-0.20757	0.12342
65.8336	0	-0.84762	0.730575	-0.20757	0.12342
65.8792	0	-0.84762	0.730575	-0.20757	0.12342
65.9248	0	-0.84762	0.730575	-0.20757	0.12342
65.9703	0	-0.84762	0.730575	-0.20757	0.12342
66.0159	0	-0.84762	0.730575	-0.20757	0.12342
66.0614	0	-0.84762	0.730575	-0.20757	0.12342
66.107	0	-0.84762	0.730575	-0.20757	0.12342
66.1525	0	-0.84762	0.730575	-0.20757	0.12342
66.1981	0	-0.84762	0.730575	-0.20757	0.12342
66.2437	0	-0.84762	0.730575	-0.20757	0.12342
66.2892	0	-0.84762	0.730575	-0.20757	0.12342
66.3348	0	-0.84762	0.730575	-0.20757	0.12342
66.3803	0	-0.84762	0.730575	-0.20757	0.12342
66.4259	0	-0.84762	0.730575	-0.20757	0.12342
66.4715	0	-0.84762	0.730575	-0.20757	0.12342
66.517	0	-0.84762	0.730575	-0.20757	0.12342
66.5626	0	-0.84762	0.730575	-0.20757	0.12342
66.6081	0	-0.84762	0.730575	-0.20757	0.12342
66.6537	0	-0.84762	0.730575	-0.20757	0.12342
66.6993	0	-0.84762	0.730575	-0.20757	0.12342
66.7448	0	-0.84762	0.730575	-0.20757	0.12342
66.7904	0	-0.84762	0.730575	-0.20757	0.12342
66.8359	0	-0.84762	0.730575	-0.20757	0.12342
66.8815	0	-0.84762	0.730575	-0.20757	0.12342
66.9271	0	-0.84762	0.730575	-0.20757	0.12342
66.9726	0	-0.84762	0.730575	-0.20757	0.12342
67.0182	0	-0.84762	0.730575	-0.20757	0.12342
67.0637	0	-0.84762	0.730575	-0.20757	0.12342
67.1093	0	-0.84762	0.730575	-0.20757	0.12342
67.1549	0	-0.84762	0.730575	-0.20757	0.12342
67.2004	0	-0.84762	0.730575	-0.20757	0.12342
67.246	0	-0.84762	0.730575	-0.20757	0.12342
67.2915	0	-0.84762	0.730575	-0.20757	0.12342
67.3371	0	-0.84762	0.730575	-0.20757	0.12342
67.3827	0	-0.84762	0.730575	-0.20757	0.12342
67.4282	0	-0.84762	0.730575	-0.20757	0.12342
67.4738	0	-0.84762	0.730575	-0.20757	0.12342
67.5193	0	-0.84762	0.730575	-0.20757	0.12342
67.5649	0	-0.84762	0.730575	-0.20757	0.12342
67.6105	0	-0.84762	0.730575	-0.20757	0.12342
67.656	0	-0.84762	0.730575	-0.20757	0.12342
67.7016	0	-0.84762	0.730575	-0.20757	0.12342
67.7471	0	-0.84762	0.730575	-0.20757	0.12342
67.7927	0	-0.84762	0.730575	-0.20757	0.12342
67.8383	0	-0.84762	0.730575	-0.20757	0.12342
67.8838	0	-0.84762	0.730575	-0.20757	0.12342
67.9294	0	-0.84762	0.730575	-0.20757	0.12342
67.9749	0	-0.84762	0.730575	-0.20757	0.12342
68.0205	0	-0.84762	0.730575	-0.20757	0.12342
68.0661	0	-0.84762	0.730575	-0.20757	0.12342
68.1116	0	-0.84762	0.730575	-0.20757	0.12342
68.1572	0	-0.84762	0.730575	-0.20757	0.12342
68.2027	0	-0.84762	0.730575	-0.20757	0.12342
68.2483	0	-0.84762	0.730575	-0.20757	0.12342
68.2939	0	-0.84762	0.730575	-0.20757	0.12342
68.3394	0	-0.84762	0.730575	-0.20757	0.12342
