# Supplementary material for: Genetically engineered mice for combinatorial cardiovascular optobiology
Source: eLife. 2021 Oct 29;10:e67858. doi: 10.7554/eLife.67858 (PMC8555989; doi:10.7554/eLife.67858)
Supplement: Figure 7—source data 4. [file elife-67858-fig7-data4.csv]

Time	laser	OptoA1 mid	OptoA1 Rt	OptoB2 mid	OptoB2 Rt
0	0	2.639505	0.863685	0.520965	0.0357
0.0456	0	2.639505	0.863685	0.520965	0.0357
0.0911	0	2.639505	0.863685	0.520965	0.0357
0.1367	0	2.639505	0.863685	0.520965	0.0357
0.1822	0	2.639505	0.863685	0.520965	0.0357
0.2278	0	2.639505	0.863685	0.520965	0.0357
0.2734	0	2.639505	0.863685	0.520965	0.0357
0.3189	0	2.639505	0.863685	0.520965	0.0357
0.3645	0	2.639505	0.863685	0.520965	0.0357
0.41	0	2.639505	0.863685	0.520965	0.0357
0.4556	0	2.639505	0.863685	0.520965	0.0357
0.5012	0	2.639505	0.863685	0.520965	0.0357
0.5467	0	2.639505	0.863685	0.520965	0.0357
0.5923	0	2.639505	0.863685	0.520965	0.0357
0.6378	0	2.639505	0.863685	0.520965	0.0357
0.6834	0	2.639505	0.863685	0.520965	0.0357
0.729	0	2.639505	0.863685	0.520965	0.0357
0.7745	0	2.639505	0.863685	0.520965	0.0357
0.8201	0	2.639505	0.863685	0.520965	0.0357
0.8656	0	2.639505	0.863685	0.520965	0.0357
0.9112	0	2.639505	0.863685	0.520965	0.0357
0.9568	0	2.639505	0.863685	0.520965	0.0357
1.0023	0	2.639505	0.863685	0.520965	0.0357
1.0479	0	2.639505	0.863685	0.520965	0.0357
1.0934	0	2.639505	0.863685	0.520965	0.0357
1.139	0	2.639505	0.863685	0.520965	0.0357
1.1845	0	2.639505	0.863685	0.520965	0.0357
1.2301	0	2.639505	0.863685	0.520965	0.0357
1.2757	0	2.639505	0.863685	0.520965	0.0357
1.3212	0	2.639505	0.863685	0.520965	0.0357
1.3668	0	2.639505	0.863685	0.520965	0.0357
1.4123	0	2.639505	0.863685	0.520965	0.0357
1.4579	0	2.639505	0.863685	0.520965	0.0357
1.5035	0	2.639505	0.863685	0.520965	0.0357
1.549	0	2.639505	0.863685	0.520965	0.0357
1.5946	0	2.639505	0.863685	0.520965	0.0357
1.6401	0	2.639505	0.863685	0.520965	0.0357
1.6857	0	2.639505	0.863685	0.520965	0.0357
1.7313	0	2.639505	0.863685	0.520965	0.0357
1.7768	0	2.639505	0.863685	0.520965	0.0357
1.8224	0	2.639505	0.863685	0.520965	0.0357
1.8679	0	2.639505	0.863685	0.520965	0.0357
1.9135	0	2.639505	0.863685	0.520965	0.0357
1.9591	0	2.639505	0.863685	0.520965	0.0357
2.0046	0	2.639505	0.863685	0.520965	0.0357
2.0502	0	2.639505	0.863685	0.520965	0.0357
2.0957	0	2.639505	0.863685	0.520965	0.0357
2.1413	0	2.639505	0.863685	0.520965	0.0357
2.1869	0	2.639505	0.863685	0.520965	0.0357
2.2324	0	2.639505	0.863685	0.520965	0.0357
2.278	0	2.639505	0.863685	0.520965	0.0357
2.3235	0	2.639505	0.863685	0.520965	0.0357
2.3691	0	2.639505	0.863685	0.520965	0.0357
2.4147	0	2.639505	0.863685	0.520965	0.0357
2.4602	0	2.639505	0.863685	0.520965	0.0357
2.5058	0	2.639505	0.863685	0.520965	0.0357
2.5513	0	2.639505	0.863685	0.520965	0.0357
2.5969	0	2.639505	0.863685	0.520965	0.0357
2.6425	0	2.639505	0.863685	0.520965	0.0357
2.688	0	2.639505	0.863685	0.520965	0.0357
2.7336	0	2.639505	0.863685	0.520965	0.0357
2.7791	0	2.639505	0.863685	0.520965	0.0357
2.8247	0	2.639505	0.863685	0.520965	0.0357
2.8703	0	2.639505	0.863685	0.520965	0.0357
2.9158	0	2.639505	0.863685	0.520965	0.0357
2.9614	0	2.639505	0.863685	0.520965	0.0357
3.0069	0	2.639505	0.863685	0.520965	0.0357
3.0525	0	2.639505	0.863685	0.520965	0.0357
3.0981	0	2.639505	0.863685	0.520965	0.0357
3.1436	0	2.639505	0.863685	0.520965	0.0357
3.1892	0	2.639505	0.863685	0.520965	0.0357
3.2347	0	2.639505	0.863685	0.520965	0.0357
3.2803	0	2.639505	0.863685	0.520965	0.0357
3.3259	0	2.639505	0.863685	0.520965	0.0357
3.3714	0	2.639505	0.863685	0.520965	0.0357
3.417	0	2.639505	0.863685	0.520965	0.0357
3.4625	0	2.637975	0.86598	0.52785	0.048195
3.5081	0	2.644605	0.867765	0.531675	0.04845
3.5536	0	2.6418	0.87261	0.52785	0.049725
3.5992	0	2.65353	0.87108	0.528105	0.05559
3.6448	0	2.662455	0.86751	0.529125	0.060945
3.6903	0	2.66118	0.868785	0.530655	0.077775
3.7359	0	2.65455	0.86496	0.536775	0.0867
3.7814	0	2.638485	0.8466	0.543405	0.09078
3.827	0	2.604315	0.859095	0.54417	0.089505
3.8726	0	2.594625	0.870315	0.542385	0.09078
3.9181	0	2.59029	0.877455	0.539325	0.07854
3.9637	0	2.573205	0.882045	0.54009	0.06426
4.0092	0	2.59131	0.886125	0.546465	0.05814
4.0548	0	2.59641	0.88791	0.5508	0.0612
4.1004	0	2.61222	0.88638	0.54366	0.059925
4.1459	0	2.633895	0.87771	0.53856	0.05151
4.1915	0	2.630325	0.894795	0.52683	0.048705
4.237	0	2.62191	0.898875	0.532185	0.04488
4.2826	0	2.622165	0.9078	0.527595	0.041055
4.3282	0	2.61834	0.933555	0.527085	0.041055
4.3737	0	2.614005	0.933555	0.52428	0.04029
4.4193	0	2.59692	0.936615	0.52428	0.04335
4.4648	0	2.594115	0.94554	0.51969	0.03621
4.5104	0	2.594115	0.93177	0.525045	0.02856
4.556	0	2.605845	0.924375	0.52224	0.028815
4.6015	0	2.60253	0.92922	0.519435	0.025755
4.6471	0	2.60304	0.939165	0.512295	0.02346
4.6926	0	2.607885	0.936615	0.50082	0.016575
4.7382	0	2.605335	0.93738	0.49623	0.013515
4.7838	0	2.600235	0.92565	0.4845	0.014025
4.8293	0	2.59743	0.913665	0.481695	0.01632
4.8749	0	2.57703	0.903465	0.484755	0.01632
4.9204	0	2.582385	0.8976	0.4794	0.020655
4.966	0	2.586465	0.90168	0.479145	0.01989
5.0116	0	2.58213	0.90627	0.47379	0.019635
5.0571	0	2.586975	0.9129	0.47481	0.016575
5.1027	0	2.54643	0.899385	0.479655	0.015045
5.1482	0	2.54235	0.914685	0.48909	0.018615
5.1938	0	2.535465	0.92412	0.487305	0.02091
5.2394	0	2.54235	0.928965	0.4896	0.02244
5.2849	0	2.5551	0.93075	0.488325	0.015555
5.3305	0	2.56377	0.93738	0.474555	0.002805
5.376	0	2.57346	0.94503	0.469965	-0.00153
5.4216	0	2.57448	0.938655	0.462315	-0.0102
5.4672	0	2.556375	0.9537	0.468435	-0.016575
5.5127	0	2.559435	0.960585	0.47175	-0.0204
5.5583	0	2.56683	0.96594	0.46563	-0.01581
5.6038	0	2.56734	0.97767	0.464355	-0.02448
5.6494	0	2.57754	0.975375	0.46002	-0.035445
5.695	0	2.55918	0.968235	0.458235	-0.037485
5.7405	0	2.5704	0.96798	0.4539	-0.044115
5.7861	0	2.569635	0.95931	0.4488	-0.04743
5.8316	0	2.56938	0.961605	0.441405	-0.04743
5.8772	0	2.570145	0.93687	0.436815	-0.04182
5.9227	0	2.561475	0.92208	0.437325	-0.049725
5.9683	0	2.5551	0.911115	0.429675	-0.050745
6.0139	0	2.562495	0.908055	0.423555	-0.05355
6.0594	0	2.564535	0.90984	0.421515	-0.04947
6.105	0	2.543625	0.91188	0.42789	-0.05916
6.1505	0	2.544135	0.909075	0.423045	-0.050235
6.1961	0	2.5449	0.903465	0.43095	-0.04845
6.2417	0	2.53317	0.90474	0.429165	-0.048705
6.2872	0	2.51838	0.91137	0.42738	-0.05355
6.3328	0	2.50614	0.912135	0.422025	-0.04947
6.3783	0	2.51175	0.912135	0.42024	-0.05253
6.4239	0	2.512515	0.918255	0.422535	-0.04998
6.4695	0	2.524245	0.91902	0.425085	-0.04641
6.515	0	2.506395	0.93942	0.42279	-0.04641
6.5606	0	2.50104	0.93993	0.42585	-0.03111
6.6061	0	2.49237	0.943245	0.435795	-0.01989
6.6517	0	2.485485	0.94503	0.432735	-0.01836
6.6973	0	2.48523	0.94044	0.429165	-0.019125
6.7428	0	2.46789	0.943245	0.42636	-0.018615
6.7884	0	2.466615	0.941205	0.429165	-0.027795
6.8339	0	2.462535	0.940695	0.429675	-0.036465
6.8795	0	2.459475	0.935085	0.42483	-0.037995
6.9251	0	2.454375	0.924375	0.42177	-0.03315
6.9706	0	2.452845	0.92055	0.41922	-0.038505
7.0162	0	2.437545	0.918255	0.41718	-0.037485
7.0617	0	2.441625	0.910095	0.40902	-0.03723
7.1073	0	2.438565	0.92106	0.41259	-0.036465
7.1529	0	2.437035	0.90627	0.410805	-0.04233
7.1984	0	2.431425	0.89658	0.410295	-0.040545
7.244	0	2.424795	0.882555	0.40137	-0.043605
7.2895	0	2.40618	0.887145	0.406725	-0.047175
7.3351	0	2.411025	0.88638	0.3978	-0.047685
7.3807	0	2.422245	0.88026	0.40188	-0.059415
7.4262	0	2.416125	0.88791	0.393975	-0.04947
7.4718	0	2.425305	0.88383	0.387345	-0.042075
7.5173	0	2.437545	0.87669	0.3825	-0.03825
7.5629	0	2.427855	0.882555	0.37077	-0.04539
7.6085	0	2.411535	0.883575	0.363885	-0.04539
7.654	0	2.4021	0.868785	0.353175	-0.04437
7.6996	0	2.402355	0.874395	0.342975	-0.05202
7.7451	0	2.39496	0.876435	0.34017	-0.05712
7.7907	0	2.39088	0.875925	0.33762	-0.06018
7.8363	0	2.366145	0.860625	0.329715	-0.061965
7.8818	0	2.33784	0.86598	0.325125	-0.06324
7.9274	0	2.330445	0.872865	0.32691	-0.05865
7.9729	0	2.32458	0.86904	0.321555	-0.046665
8.0185	0	2.33427	0.8721	0.3162	-0.038505
8.0641	0	2.32458	0.872865	0.31314	-0.03417
8.1096	0	2.318715	0.87312	0.307275	-0.035955
8.1552	0	2.31387	0.870315	0.30039	-0.04743
8.2007	0	2.30418	0.867255	0.298605	-0.066045
8.2463	0	2.292195	0.870315	0.3009	-0.07854
8.2918	0	2.275875	0.871845	0.28968	-0.09588
8.3374	0	2.271795	0.867765	0.28407	-0.105825
8.383	0	2.237115	0.868275	0.27642	-0.10812
8.4285	0	2.207535	0.867	0.27999	-0.12189
8.4741	0	2.19708	0.862665	0.279735	-0.126225
8.5196	0	2.17668	0.852975	0.27285	-0.134385
8.5652	0	2.157555	0.8466	0.26061	-0.1377
8.6108	0	2.161635	0.83436	0.256785	-0.1428
8.6563	0	2.164185	0.829515	0.255765	-0.13617
8.7019	0	2.155515	0.813705	0.252195	-0.14076
8.7474	0	2.143275	0.817785	0.244035	-0.13923
8.793	0	2.138175	0.807075	0.24633	-0.135915
8.8386	0	2.11548	0.81498	0.24633	-0.138975
8.8841	0	2.11752	0.81906	0.25041	-0.146115
8.9297	0	2.09916	0.824415	0.245055	-0.148665
8.9752	0	2.073405	0.8262	0.235365	-0.15045
9.0208	0	2.051475	0.816	0.23919	-0.151725
9.0664	0	2.025975	0.80988	0.2397	-0.146625
9.1119	0	2.00889	0.80529	0.23868	-0.141525
9.1575	0	2.005065	0.799425	0.240465	-0.12801
9.203	0	1.985175	0.78795	0.240975	-0.12903
9.2486	0	1.963755	0.785145	0.2397	-0.126225
9.2942	0	1.942335	0.77928	0.24123	-0.12189
9.3397	0	1.928055	0.780045	0.24378	-0.108885
9.3853	0	1.90485	0.77163	0.25398	-0.098175
9.4308	0	1.8768	0.77112	0.246075	-0.10863
9.4764	0	1.839315	0.76398	0.254745	-0.10812
9.522	0	1.803615	0.75735	0.258315	-0.1122
9.5675	0	1.77684	0.740775	0.25449	-0.12087
9.6131	0	1.752615	0.731085	0.248625	-0.131325
9.6586	0	1.738845	0.71655	0.241485	-0.14688
9.7042	0	1.703145	0.70023	0.232305	-0.151725
9.7498	0	1.68402	0.693855	0.227715	-0.155295
9.7953	0	1.65597	0.688755	0.22032	-0.15759
9.8409	3	1.63659	0.692835	0.218025	-0.15963
9.8864	3	1.623075	0.68289	0.21828	-0.161415
9.932	3	1.6014	0.676515	0.215985	-0.151725
9.9776	3	1.57539	0.66963	0.219555	-0.15504
10.0231	3	1.534335	0.64923	0.21573	-0.14994
10.0687	3	1.509855	0.638265	0.20808	-0.150705
10.1142	3	1.492005	0.638265	0.20451	-0.141015
10.1598	3	1.47645	0.627555	0.20298	-0.139485
10.2054	3	1.442535	0.644385	0.205785	-0.137955
10.2509	3	1.408875	0.638265	0.202725	-0.13413
10.2965	3	1.38771	0.631635	0.20298	-0.14025
10.342	3	1.36068	0.636225	0.19533	-0.13719
10.3876	3	1.330335	0.62934	0.202215	-0.133875
10.4331	3	1.304835	0.619905	0.197115	-0.12801
10.4787	3	1.279845	0.62985	0.19533	-0.127245
10.5243	3	1.255875	0.62475	0.190995	-0.12495
10.5698	3	1.241595	0.618885	0.187935	-0.125205
10.6154	3	1.23522	0.61761	0.18564	-0.117045
10.6609	3	1.230885	0.60639	0.187425	-0.11016
10.7065	3	1.22043	0.595935	0.19023	-0.11067
10.7521	3	1.18575	0.581655	0.18462	-0.099195
10.7976	3	1.172745	0.57426	0.18615	-0.088485
10.8432	3	1.13781	0.571965	0.183345	-0.08415
10.8887	3	1.101345	0.577065	0.18615	-0.09078
10.9343	3	1.05264	0.569925	0.19278	-0.087975
10.9799	3	1.02306	0.554625	0.186405	-0.086445
11.0254	3	0.998325	0.534735	0.1785	-0.094095
11.071	3	0.97869	0.531165	0.171105	-0.094095
11.1165	3	0.952935	0.521475	0.165495	-0.099195
11.1621	3	0.93636	0.487815	0.166005	-0.103785
11.2077	3	0.91953	0.4845	0.16779	-0.11424
11.2532	3	0.898875	0.480165	0.16065	-0.118575
11.2988	3	0.88281	0.465375	0.15555	-0.114495
11.3443	3	0.85884	0.462825	0.143055	-0.09945
11.3899	3	0.83283	0.470985	0.1377	-0.09282
11.4355	3	0.811155	0.461295	0.1326	-0.091545
11.481	3	0.779535	0.44574	0.12546	-0.08721
11.5266	3	0.741795	0.44472	0.131325	-0.08007
11.5721	3	0.72267	0.44625	0.128265	-0.08007
11.6177	3	0.70737	0.443955	0.13107	-0.079815
11.6633	3	0.683655	0.44319	0.12903	-0.07752
11.7088	3	0.67218	0.44523	0.117555	-0.077775
11.7544	3	0.6426	0.439365	0.110415	-0.08262
11.7999	3	0.607155	0.435285	0.108885	-0.08925
11.8455	3	0.57732	0.426615	0.104295	-0.08874
11.8911	3	0.5406	0.40698	0.099195	-0.09078
11.9366	3	0.53958	0.40341	0.095625	-0.080325
11.9822	3	0.53652	0.3978	0.08772	-0.07293
12.0277	3	0.514335	0.38046	0.08517	-0.06681
12.0733	3	0.491385	0.369495	0.079815	-0.062985
12.1189	3	0.46512	0.36414	0.077775	-0.05865
12.1644	3	0.43248	0.34629	0.07191	-0.04488
12.21	3	0.38862	0.34323	0.073185	-0.037995
12.2555	3	0.360315	0.334815	0.07854	-0.03723
12.3011	3	0.341445	0.31773	0.077265	-0.030345
12.3467	3	0.30906	0.299115	0.07701	-0.03009
12.3922	3	0.28815	0.28764	0.069105	-0.030855
12.4378	3	0.27234	0.267495	0.065535	-0.03825
12.4833	3	0.234345	0.261375	0.05916	-0.03519
12.5289	3	0.22389	0.259845	0.051765	-0.03927
12.5745	3	0.2091	0.25041	0.04947	-0.03978
12.62	3	0.19176	0.255765	0.04335	-0.03825
12.6656	3	0.18309	0.246075	0.04029	-0.041055
12.7111	3	0.162945	0.252705	0.03876	-0.0408
12.7567	3	0.146625	0.255	0.040545	-0.035955
12.8022	3	0.129795	0.25398	0.041055	-0.0357
12.8478	3	0.102	0.260355	0.043605	-0.0357
12.8934	3	0.091545	0.255	0.03978	-0.035445
12.9389	3	0.10761	0.25449	0.03213	-0.0306
12.9845	3	0.102	0.254745	0.027795	-0.026775
13.03	3	0.075225	0.263925	0.02652	-0.02346
13.0756	3	0.07242	0.26265	0.02397	-0.021165
13.1212	3	0.074205	0.251175	0.022185	-0.01785
13.1667	3	0.081855	0.24072	0.021675	-0.022695
13.2123	3	0.06681	0.23256	0.01275	-0.014535
13.2578	3	0.06069	0.22797	0.004335	-0.0153
13.3034	3	0.021165	0.22695	0.001275	-0.012495
13.349	3	0.003825	0.20757	0.002805	-0.00969
13.3945	3	0	0.20961	0.005865	-0.008415
13.4401	3	0.00765	0.215985	0	-0.004845
13.4856	3	0.00765	0.207825	0	0
13.5312	3	0.007395	0.199155	0.001785	0.004845
13.5768	3	0.02397	0.18564	0.003315	0.010965
13.6223	3	0.025245	0.172635	0.00408	0.027795
13.6679	3	0.03621	0.162435	0.006375	0.039015
13.7134	3	0.056865	0.155295	0.00867	0.041565
13.759	3	0.065025	0.1581	0.007905	0.038505
13.8046	3	0.07191	0.16575	0.00867	0.036975
13.8501	3	0.0918	0.157845	0.008925	0.028815
13.8957	3	0.09282	0.153	0.01224	0.030855
13.9412	3	0.10965	0.143565	0.01122	0.035445
13.9868	3	0.123675	0.149685	0.01173	0.03825
14.0324	3	0.147645	0.139995	0.009435	0.040035
14.0779	3	0.170595	0.13719	0.011985	0.044625
14.1235	3	0.200175	0.129795	0.006885	0.054825
14.169	3	0.21522	0.125715	0.003825	0.059415
14.2146	3	0.23307	0.12597	0.001275	0.065025
14.2602	3	0.278715	0.116535	0.00204	0.063495
14.3057	3	0.309315	0.108885	0.002805	0.06426
14.3513	3	0.33966	0.10761	0.00357	0.073695
14.3968	3	0.396015	0.102255	0.00357	0.0867
14.4424	3	0.42993	0.09588	0.015045	0.09333
14.488	3	0.48348	0.092055	0.0153	0.10047
14.5335	3	0.4998	0.090525	0.02142	0.111435
14.5791	3	0.51969	0.0867	0.021165	0.120105
14.6246	3	0.54876	0.07803	0.0204	0.12801
14.6702	3	0.60027	0.064515	0.01938	0.13668
14.7158	3	0.651015	0.06375	0.02142	0.14637
14.7613	3	0.713235	0.051765	0.01938	0.154785
14.8069	3	0.78489	0.04488	0.02754	0.164475
14.8524	3	0.901935	0.04488	0.03417	0.174165
14.898	3	0.954465	0.04743	0.04029	0.17289
14.9436	3	1.08171	0.03672	0.046665	0.17799
14.9891	3	1.14852	0.043605	0.05406	0.188445
15.0347	3	1.280355	0.03927	0.05508	0.20859
15.0802	3	1.35864	0.03162	0.060945	0.23307
15.1258	3	1.42902	0.032385	0.06987	0.24939
15.1713	3	1.54734	0.034935	0.072675	0.259335
15.2169	3	1.705185	0.02805	0.074715	0.25857
15.2625	3	1.86915	0.01938	0.07905	0.260355
15.308	3	1.95789	0.021675	0.074205	0.266985
15.3536	3	2.06142	0.03264	0.079305	0.272595
15.3991	3	2.141235	0.02652	0.083385	0.27948
15.4447	3	2.279955	0.02907	0.08772	0.28611
15.4903	3	2.35773	0.02601	0.08874	0.29223
15.5358	3	2.50716	0.026775	0.090525	0.30498
15.5814	3	2.64792	0.017085	0.092565	0.30753
15.6269	3	2.777205	0.013005	0.08976	0.307275
15.6725	3	2.93454	0.00765	0.093075	0.31416
15.7181	3	3.007725	0	0.093075	0.32793
15.7636	3	3.07173	0.012495	0.098175	0.342975
15.8092	3	3.207645	0.002805	0.10608	0.34884
15.8547	3	3.34815	0.00102	0.10506	0.35547
15.9003	3	3.50421	0.013515	0.10659	0.359295
15.9459	3	3.59091	0.016065	0.113475	0.360315
15.9914	3	3.7383	0.01785	0.112965	0.37026
16.037	3	3.903795	0.03264	0.10965	0.37485
16.0825	3	4.057815	0.030345	0.11118	0.38148
16.1281	3	4.20393	0.039525	0.11016	0.402135
16.1737	3	4.323525	0.043095	0.116535	0.40749
16.2192	3	4.47168	0.037485	0.11985	0.41361
16.2648	3	4.6308	0.041055	0.13464	0.43095
16.3103	3	4.79094	0.049215	0.12852	0.43962
16.3559	3	4.973775	0.055335	0.12903	0.45135
16.4015	3	5.132385	0.06426	0.14076	0.46563
16.447	3	5.2887	0.069105	0.1479	0.481185
16.4926	3	5.447055	0.07191	0.15504	0.51204
16.5381	3	5.628615	0.068595	0.16728	0.525045
16.5837	3	5.78901	0.0765	0.17799	0.533715
16.6293	3	5.930535	0.078795	0.19074	0.537795
16.6748	3	6.077415	0.076755	0.19533	0.53601
16.7204	3	6.231945	0.07905	0.20043	0.550545
16.7659	3	6.393105	0.095625	0.207825	0.551565
16.8115	3	6.541005	0.105315	0.210885	0.560235
16.8571	3	6.68814	0.113985	0.21573	0.576555
16.9026	3	6.832725	0.10608	0.2244	0.58497
16.9482	3	6.985215	0.11577	0.23307	0.586755
16.9937	3	7.13694	0.12852	0.238935	0.590325
17.0393	3	7.28688	0.11985	0.236895	0.601035
17.0849	3	7.462065	0.118575	0.253215	0.60639
17.1304	3	7.589565	0.128265	0.254745	0.621435
17.176	3	7.69335	0.124695	0.26061	0.6273
17.2215	3	7.851705	0.13056	0.260355	0.64464
17.2671	3	8.008785	0.135405	0.26775	0.65382
17.3127	3	8.18091	0.13056	0.276675	0.661725
17.3582	3	8.332125	0.15249	0.286875	0.67116
17.4038	3	8.50221	0.1632	0.28764	0.67881
17.4493	3	8.65725	0.18207	0.29835	0.685695
17.4949	3	8.807445	0.18921	0.30753	0.691815
17.5404	3	8.967075	0.199665	0.31161	0.709155
17.586	3	9.11421	0.214455	0.32742	0.717315
17.6316	3	9.28608	0.22542	0.33303	0.730575
17.6771	3	9.44418	0.235875	0.338895	0.748935
17.7227	3	9.616305	0.235365	0.347055	0.765255
17.7682	3	9.8481	0.26214	0.353685	0.77418
17.8138	3	10.003395	0.29376	0.375615	0.790245
17.8594	3	10.169655	0.314415	0.400605	0.809115
17.9049	3	10.325205	0.32742	0.42075	0.824415
17.9505	3	10.46928	0.32691	0.43452	0.840735
17.996	3	10.61259	0.35802	0.44421	0.846345
18.0416	3	10.74978	0.365925	0.45543	0.86088
18.0872	3	10.918335	0.38811	0.46461	0.8721
18.1327	3	11.076435	0.40902	0.47328	0.877965
18.1783	3	11.23479	0.42534	0.490875	0.878985
18.2238	3	11.39493	0.445995	0.50745	0.888165
18.2694	3	11.573175	0.4641	0.516885	0.90066
18.315	3	11.701185	0.476085	0.53397	0.90576
18.3605	3	11.882745	0.48501	0.540345	0.91851
18.4061	3	12.01917	0.500055	0.55641	0.93279
18.4516	3	12.178035	0.5151	0.56814	0.951915
18.4972	3	12.33435	0.53244	0.58344	0.959055
18.5428	3	12.47868	0.5406	0.60333	0.97767
18.5883	3	12.69645	0.57069	0.61659	0.9894
18.6339	3	12.85863	0.58854	0.625005	1.01082
18.6794	3	13.03509	0.61404	0.64209	1.02408
18.725	3	13.192935	0.649485	0.65637	1.04142
18.7706	3	13.34925	0.670905	0.671925	1.05978
18.8161	3	13.481595	0.693345	0.68952	1.082475
18.8617	3	13.62975	0.715785	0.704565	1.10415
18.9072	3	13.78785	0.747405	0.72471	1.114605
18.9528	3	13.953855	0.780045	0.74511	1.126845
18.9984	3	14.11323	0.815745	0.7803	1.136535
19.0439	3	14.27847	0.83181	0.80376	1.152345
19.0895	3	14.446005	0.84762	0.82926	1.171215
19.135	3	14.613795	0.889185	0.84966	1.176825
19.1806	3	14.76297	0.918	0.86547	1.19901
19.2262	3	14.91903	0.93279	0.894285	1.218645
19.2717	3	15.05418	0.97002	0.91749	1.246185
19.3173	3	15.19596	0.988125	0.94146	1.260975
19.3628	3	15.392565	1.02255	0.967215	1.273725
19.4084	3	15.53664	1.040145	0.99297	1.2852
19.454	3	15.69474	1.062075	1.02	1.29081
19.4995	3	15.82173	1.099815	1.04346	1.30305
19.5451	3	15.97065	1.130415	1.06233	1.31121
19.5906	3	16.136655	1.153365	1.0812	1.32957
19.6362	3	16.317705	1.18371	1.10007	1.343595
19.6818	3	16.45719	1.20258	1.122	1.35813
19.7273	3	16.607895	1.22859	1.142655	1.372155
19.7729	3	16.76523	1.25715	1.166115	1.394085
19.8184	3	16.906755	1.27143	1.196715	1.404285
19.864	3	17.0646	1.285965	1.216605	1.424175
19.9095	3	17.200005	1.29846	1.236495	1.44636
19.9551	3	17.359125	1.31478	1.258935	1.465995
20.0007	3	17.484585	1.35354	1.27908	1.48971
20.0462	3	17.622285	1.38261	1.30203	1.5096
20.0918	3	17.759985	1.41984	1.33263	1.52133
20.1373	3	17.91375	1.44789	1.36323	1.53459
20.1829	3	18.075675	1.49124	1.39077	1.55142
20.2285	3	18.204195	1.5198	1.423665	1.57131
20.274	3	18.32481	1.533825	1.451715	1.5963
20.3196	3	18.468375	1.561365	1.48665	1.608285
20.3651	3	18.62061	1.592985	1.51164	1.62435
20.4107	3	18.764685	1.63455	1.54071	1.650615
20.4563	3	18.911565	1.66362	1.57794	1.67331
20.5018	3	19.05411	1.69014	1.605735	1.685805
20.5474	3	19.185435	1.728135	1.637355	1.697535
20.5929	3	19.32594	1.741395	1.66668	1.72176
20.6385	3	19.473585	1.765875	1.697025	1.73808
20.6841	3	19.613325	1.78806	1.729155	1.765875
20.7296	3	19.75281	1.8309	1.762305	1.784745
20.7752	3	19.8798	1.85946	1.793925	1.793415
20.8207	3	20.001945	1.90077	1.81764	1.806675
20.8663	3	20.139645	1.933665	1.84773	1.81407
20.9119	3	20.253885	1.96707	1.881645	1.81815
20.9574	3	20.372715	1.996395	1.904085	1.827585
21.003	3	20.512455	2.030055	1.933665	1.83906
21.0485	3	20.63103	2.06499	1.96146	1.84824
21.0941	3	20.71365	2.1012	1.992315	1.85895
21.1397	3	20.81718	2.12364	2.021385	1.86966
21.1852	3	20.92887	2.15118	2.05173	1.896435
21.2308	3	21.04617	2.18127	2.085645	1.9125
21.2763	3	21.15276	2.22666	2.107065	1.92576
21.3219	3	21.235125	2.254455	2.13282	1.940295
21.3675	3	21.35523	2.28786	2.161125	1.95381
21.413	3	21.47253	2.31183	2.187645	1.96248
21.4586	3	21.593145	2.335035	2.21901	1.98441
21.5041	3	21.70713	2.372265	2.25267	2.00328
21.5497	3	21.761445	2.40057	2.28174	2.01705
21.5953	3	21.839475	2.42709	2.31591	2.023935
21.6408	3	21.924645	2.45208	2.34141	2.04459
21.6864	3	21.9555	2.48064	2.375325	2.05275
21.7319	3	22.051635	2.507415	2.400315	2.06652
21.7775	3	22.066935	2.54286	2.430405	2.079015
21.8231	3	22.138335	2.568105	2.457945	2.097885
21.8686	3	22.15389	2.61222	2.4837	2.10732
21.9142	3	22.25181	2.653785	2.510985	2.111145
21.9597	3	22.35585	2.69025	2.53878	2.130525
22.0053	3	22.39104	2.739465	2.57193	2.147355
22.0508	3	22.425465	2.7693	2.606355	2.169285
22.0964	3	22.407105	2.80398	2.632875	2.182035
22.142	3	22.488195	2.835855	2.6724	2.1981
22.1875	3	22.539195	2.86161	2.702235	2.20728
22.2331	3	22.599375	2.899095	2.73513	2.209575
22.2786	3	22.60728	2.93046	2.76573	2.21544
22.3242	3	22.6593	2.96208	2.79276	2.217225
22.3698	3	22.642215	2.989365	2.81724	2.230485
22.4153	3	22.63125	3.024045	2.851155	2.240685
22.4609	3	22.65624	3.05796	2.88354	2.25777
22.5064	3	22.648335	3.08142	2.914395	2.273325
22.552	3	22.722795	3.10437	2.9427	2.28939
22.5976	3	22.78833	3.116865	2.962335	2.28888
22.6431	3	22.763085	3.14976	2.987835	2.299845
22.6887	3	22.77252	3.178065	3.01614	2.320245
22.7342	3	22.78935	3.198975	3.048015	2.33682
22.7798	3	22.867635	3.24411	3.073005	2.35518
22.8254	3	22.87248	3.281595	3.09417	2.374305
22.8709	3	22.838565	3.312195	3.12171	2.391135
22.9165	3	22.810515	3.34407	3.14976	2.40822
22.962	3	22.82607	3.36855	3.17934	2.415615
23.0076	3	22.851315	3.4068	3.20739	2.42913
23.0532	3	22.85157	3.45474	3.23289	2.448
23.0987	3	22.827345	3.479985	3.25941	2.465595
23.1443	3	22.847745	3.52563	3.292305	2.481915
23.1898	3	22.83423	3.551895	3.32265	2.494155
23.2354	3	22.79853	3.5904	3.35172	2.49798
23.281	3	22.78731	3.636555	3.379515	2.51481
23.3265	3	22.79037	3.686535	3.41037	2.523735
23.3721	3	22.75773	3.72453	3.443265	2.53776
23.4176	3	22.752375	3.759465	3.473355	2.555355
23.4632	3	22.73886	3.800775	3.496815	2.585445
23.5088	3	22.73631	3.835965	3.524865	2.60712
23.5543	3	22.69653	3.87498	3.54909	2.612985
23.5999	3	22.67103	3.90252	3.575865	2.630325
23.6454	3	22.67307	3.929295	3.60417	2.630835
23.691	3	22.62207	3.96219	3.630945	2.622675
23.7366	3	22.63686	3.99075	3.655935	2.62905
23.7821	3	22.58229	4.02339	3.686535	2.641545
23.8277	3	22.58637	4.04481	3.71433	2.659905
23.8732	3	22.614165	4.07949	3.75207	2.67597
23.9188	3	22.610595	4.11009	3.777825	2.687445
23.9644	3	22.62819	4.12692	3.80766	2.69943
24.0099	3	22.69449	4.142475	3.83775	2.71524
24.0555	3	22.715145	4.16925	3.866055	2.72136
24.101	3	22.72662	4.19373	3.895635	2.734875
24.1466	3	22.678425	4.231215	3.919095	2.75196
24.1922	3	22.661595	4.25391	3.947655	2.76318
24.2377	3	22.646805	4.27533	3.97749	2.77695
24.2833	3	22.6134	4.298025	4.002735	2.791485
24.3288	3	22.57515	4.31919	4.028745	2.806275
24.3744	3	22.571325	4.342395	4.058835	2.81112
24.4199	3	22.5675	4.353615	4.083825	2.830245
24.4655	3	22.51395	4.380645	4.1106	2.83509
24.5111	3	22.423935	4.404615	4.142475	2.844015
24.5566	3	22.38543	4.429095	4.16823	2.860335
24.6022	3	22.31148	4.44006	4.19781	2.87385
24.6477	3	22.261245	4.463265	4.21872	2.89782
24.6933	3	22.19265	4.47423	4.23912	2.90394
24.7389	3	22.195965	4.494885	4.26309	2.906235
24.7844	3	22.142925	4.532115	4.29267	2.918475
24.83	3	22.096515	4.548945	4.315365	2.938875
24.8755	3	22.08198	4.566795	4.33806	2.94474
24.9211	3	22.08708	4.57776	4.37274	2.963865
24.9667	3	22.037355	4.582095	4.39875	2.96718
25.0122	3	22.006755	4.59816	4.42017	2.9682
25.0578	3	21.99936	4.60275	4.43955	2.968965
25.1033	3	21.909855	4.621365	4.45995	2.97279
25.1489	3	21.93663	4.65324	4.47831	2.9835
25.1945	3	21.87339	4.6869	4.5084	2.9835
25.24	3	21.877215	4.70781	4.52625	2.99421
25.2856	3	21.81015	4.732035	4.55379	2.994975
25.3311	3	21.761445	4.759575	4.57113	3.006705
25.3767	3	21.694635	4.787115	4.587705	3.0039
25.4223	3	21.569685	4.800885	4.608105	3.02022
25.4678	3	21.527355	4.824345	4.631055	3.028125
25.5134	3	21.510525	4.850865	4.654005	3.045975
25.5589	3	21.456465	4.85316	4.673895	3.057705
25.6045	3	21.447285	4.87509	4.694295	3.065865
25.6501	3	21.431985	4.8858	4.713675	3.067395
25.6956	3	21.41796	4.90518	4.73688	3.070455
25.7412	3	21.316725	4.915125	4.758555	3.081165
25.7867	3	21.26904	4.93017	4.77564	3.09468
25.8323	3	21.24966	4.92507	4.78584	3.111765
25.8779	3	21.16704	4.938075	4.792725	3.11508
25.9234	3	21.06606	4.95924	4.810065	3.12171
25.969	3	20.976045	4.954905	4.83123	3.143895
26.0145	3	20.886285	4.958985	4.85418	3.14109
26.0601	3	20.805195	4.977345	4.87407	3.148995
26.1057	3	20.78454	4.981425	4.890135	3.15231
26.1512	3	20.705235	4.997745	4.91385	3.155115
26.1968	3	20.573145	4.99494	4.931445	3.16404
26.2423	3	20.502	5.011005	4.939605	3.175515
26.2879	3	20.42703	5.01585	4.955925	3.18699
26.3335	3	20.389035	5.029875	4.97658	3.195915
26.379	3	20.329875	5.0439	4.98831	3.20688
26.4246	3	20.25414	5.0541	4.999785	3.193875
26.4701	3	20.14755	5.06379	5.01687	3.190305
26.5157	3	20.08125	5.06277	5.01891	3.182655
26.5613	3	20.048865	5.079855	5.034975	3.179085
26.6068	3	19.942275	5.078835	5.04441	3.17934
26.6524	3	19.84614	5.1	5.05206	3.18189
26.6979	3	19.761735	5.11632	5.06481	3.183675
26.7435	3	19.70232	5.137485	5.082405	3.17934
26.789	3	19.65489	5.161455	5.09286	3.1824
26.8346	3	19.60287	5.164005	5.107395	3.18597
26.8802	3	19.53096	5.16987	5.12499	3.181635
26.9257	3	19.458795	5.1714	5.131875	3.192855
26.9713	3	19.393515	5.176245	5.137995	3.194895
27.0168	3	19.3749	5.164515	5.148705	3.199485
27.0624	3	19.32645	5.17089	5.147685	3.200505
27.108	3	19.31064	5.16528	5.15661	3.20229
27.1535	3	19.20915	5.178795	5.155335	3.20943
27.1991	3	19.08777	5.180835	5.170125	3.213
27.2446	3	18.966135	5.18517	5.177775	3.21147
27.2902	3	18.85062	5.185425	5.18007	3.21198
27.3358	3	18.752955	5.186445	5.188995	3.220395
27.3813	3	18.667275	5.196645	5.19537	3.230595
27.4269	3	18.55737	5.21577	5.207865	3.236205
27.4724	3	18.46557	5.217555	5.2173	3.24258
27.518	3	18.36714	5.23617	5.2275	3.24054
27.5636	3	18.33858	5.235405	5.234895	3.23952
27.6091	3	18.25698	5.242035	5.24229	3.246405
27.6547	3	18.15804	5.242545	5.252235	3.249465
27.7002	3	18.03615	5.254785	5.268555	3.26298
27.7458	3	18.025695	5.259885	5.27136	3.27624
27.7914	3	17.936955	5.27238	5.2836	3.292815
27.8369	3	17.839545	5.2785	5.292525	3.29307
27.8825	3	17.73117	5.280795	5.300175	3.286185
27.928	3	17.655945	5.30247	5.30451	3.27828
27.9736	3	17.599335	5.321595	5.30502	3.273435
28.0192	3	17.53533	5.311395	5.31012	3.26451
28.0647	3	17.421345	5.3193	5.3142	3.26451
28.1103	3	17.323425	5.30859	5.320065	3.26502
28.1558	3	17.221425	5.33052	5.32746	3.267825
28.2014	3	17.119935	5.32185	5.336895	3.27165
28.247	3	17.013345	5.33664	5.347095	3.28695
28.2925	3	16.888905	5.358315	5.35092	3.29001
28.3381	3	16.766505	5.37948	5.35551	3.29103
28.3836	3	16.704795	5.38815	5.365455	3.29154
28.4292	3	16.669095	5.40039	5.371065	3.3048
28.4748	3	16.553325	5.399115	5.3754	3.308115
28.5203	3	16.41894	5.401665	5.37897	3.31806
28.5659	3	16.30011	5.392995	5.38662	3.32112
28.6114	3	16.177965	5.404725	5.39121	3.329025
28.657	3	16.07061	5.404215	5.396565	3.33387
28.7026	3	15.945915	5.393505	5.40192	3.342285
28.7481	3	15.80541	5.385855	5.408805	3.35274
28.7937	3	15.649095	5.371575	5.41365	3.351465
28.8392	3	15.54021	5.359845	5.421045	3.3405
28.8848	3	15.400725	5.361375	5.424105	3.346365
28.9304	3	15.313515	5.351685	5.43099	3.351975
28.9759	3	15.15771	5.333835	5.42895	3.35682
29.0215	3	15.026895	5.32797	5.43558	3.36753
29.067	3	14.903475	5.307315	5.441955	3.3813
29.1126	3	14.77674	5.29176	5.441955	3.396345
29.1581	3	14.659695	5.26422	5.45037	3.40629
29.2037	3	14.54163	5.26728	5.46159	3.412155
29.2493	3	14.424075	5.25045	5.459805	3.411135
29.2948	3	14.28561	5.236935	5.45598	3.39558
29.3404	3	14.147145	5.223675	5.46159	3.377475
29.3859	3	13.983435	5.22954	5.45751	3.373395
29.4315	3	13.876335	5.221125	5.46567	3.370335
29.4771	3	13.788105	5.2071	5.464395	3.373395
29.5226	3	13.65474	5.20047	5.46669	3.374415
29.5682	3	13.495875	5.199195	5.46108	3.358095
29.6137	3	13.33956	5.160435	5.460315	3.35784
29.6593	3	13.19115	5.130855	5.45955	3.354015
29.7049	3	13.071555	5.09082	5.455725	3.35478
29.7504	3	12.95655	5.060985	5.44935	3.3456
29.796	3	12.79998	5.039055	5.442975	3.342795
29.8415	3	12.665085	5.013045	5.432265	3.34764
29.8871	3	12.529425	4.97505	5.42181	3.3354
29.9327	3	12.4032	4.950315	5.41161	3.32571
29.9782	3	12.24204	4.90824	5.400135	3.31092
30.0238	3	12.108165	4.87407	5.38356	3.3099
30.0693	3	12.00285	4.844745	5.369025	3.30429
30.1149	3	11.86668	4.801905	5.35449	3.292305
30.1605	3	11.696595	4.76799	5.34174	3.271905
30.206	3	11.56017	4.73892	5.32389	3.26196
30.2516	3	11.400795	4.706535	5.302725	3.251505
30.2971	3	11.276865	4.673385	5.282325	3.234165
30.3427	3	11.13483	4.62315	5.257845	3.21861
30.3883	3	11.01141	4.590765	5.252235	3.20637
30.4338	3	10.871925	4.55226	5.23464	3.1875
30.4794	3	10.71816	4.51809	5.21628	3.186735
30.5249	3	10.607745	4.488765	5.199195	3.183675
30.5705	3	10.439955	4.455105	5.183385	3.171435
30.6161	0	10.32495	4.41711	5.15406	3.152565
30.6616	0	10.151805	4.378605	5.131875	3.128085
30.7072	0	9.97611	4.346475	5.105865	3.099525
30.7527	0	9.803985	4.311795	5.077815	3.07173
30.7983	0	9.655065	4.295475	5.05359	3.0396
30.8439	0	9.47325	4.275585	5.028345	3.009255
30.8894	0	9.284805	4.240395	4.999785	2.983245
30.935	0	9.114465	4.21362	4.971735	2.9631
30.9805	0	8.97549	4.16721	4.942155	2.94321
31.0261	0	8.834985	4.12386	4.916655	2.921535
31.0717	0	8.67204	4.088415	4.896255	2.902665
31.1172	0	8.542755	4.049655	4.868715	2.88456
31.1628	0	8.42367	4.00503	4.842195	2.86671
31.2083	0	8.245425	3.96576	4.806495	2.867475
31.2539	0	8.09166	3.93771	4.779465	2.848095
31.2994	0	7.963395	3.89691	4.75422	2.838405
31.345	0	7.891485	3.855345	4.72464	2.820045
31.3906	0	7.76016	3.82602	4.69557	2.80551
31.4361	0	7.603845	3.784455	4.66446	2.794545
31.4817	0	7.488585	3.7383	4.643295	2.772615
31.5272	0	7.38582	3.71127	4.624425	2.76624
31.5728	0	7.213185	3.663585	4.59561	2.759355
31.6184	0	7.109145	3.61896	4.569345	2.743035
31.6639	0	6.985725	3.58785	4.548435	2.728245
31.7095	0	6.84726	3.556995	4.52523	2.72289
31.755	0	6.66825	3.516705	4.49208	2.709375
31.8006	0	6.53412	3.48177	4.472955	2.71371
31.8462	0	6.36735	3.45372	4.456635	2.714985
31.8917	0	6.19854	3.41343	4.438785	2.71167
31.9373	0	6.08736	3.363705	4.42986	2.69841
31.9828	0	5.909625	3.316785	4.40742	2.686935
32.0284	0	5.778555	3.27165	4.379625	2.67597
32.074	0	5.618925	3.2283	4.361775	2.66016
32.1195	0	5.511825	3.19668	4.329645	2.64486
32.1651	0	5.396055	3.147465	4.312815	2.625225
32.2106	0	5.30145	3.108195	4.293435	2.59896
32.2562	0	5.205315	3.05949	4.273035	2.56173
32.3018	0	5.082405	3.03399	4.2483	2.53266
32.3473	0	4.91895	2.98146	4.22229	2.491095
32.3929	0	4.807515	2.940915	4.198065	2.475285
32.4384	0	4.642785	2.890425	4.179195	2.44851
32.484	0	4.489275	2.85243	4.153695	2.43372
32.5296	0	4.35387	2.81214	4.12845	2.415615
32.5751	0	4.277625	2.779245	4.10652	2.39649
32.6207	0	4.14732	2.734875	4.08408	2.376345
32.6662	0	4.009875	2.71218	4.05858	2.3613
32.7118	0	3.9372	2.69127	4.040985	2.35314
32.7574	0	3.864525	2.653785	4.02135	2.328405
32.8029	0	3.770685	2.606355	3.9984	2.30877
32.8485	0	3.69291	2.58621	3.97749	2.296275
32.894	0	3.605955	2.559945	3.95097	2.277915
32.9396	0	3.47514	2.51583	3.929295	2.272815
32.9852	0	3.409605	2.48472	3.909405	2.26287
33.0307	0	3.33234	2.453865	3.8862	2.2491
33.0763	0	3.23952	2.41128	3.875235	2.23074
33.1218	0	3.145935	2.37711	3.851265	2.219775
33.1674	0	3.029145	2.33478	3.8301	2.20524
33.213	0	2.93352	2.291175	3.81276	2.189685
33.2585	0	2.83407	2.255985	3.800265	2.18178
33.3041	0	2.7489	2.212635	3.78471	2.16852
33.3496	0	2.66577	2.18892	3.779355	2.159595
33.3952	0	2.533425	2.13792	3.760485	2.145825
33.4408	0	2.454885	2.098905	3.74187	2.120835
33.4863	0	2.380425	2.047905	3.71688	2.10528
33.5319	0	2.296785	2.00226	3.69087	2.088705
33.5774	0	2.19657	1.959165	3.668175	2.069835
33.623	0	2.05938	1.910715	3.646245	2.03643
33.6685	0	1.956615	1.876545	3.62304	1.99665
33.7141	0	1.870935	1.842885	3.60315	1.95636
33.7597	0	1.78959	1.789335	3.574845	1.93137
33.8052	0	1.70544	1.751595	3.542205	1.91301
33.8508	0	1.555755	1.7187	3.507525	1.88955
33.8963	0	1.439985	1.6779	3.478965	1.86507
33.9419	0	1.278825	1.65903	3.44607	1.836255
33.9875	0	1.20972	1.620015	3.417255	1.822995
34.033	0	1.157445	1.58865	3.37569	1.795965
34.0786	0	1.10517	1.54938	3.343305	1.769955
34.1241	0	1.04499	1.518015	3.309645	1.73604
34.1697	0	0.96747	1.497615	3.277005	1.702635
34.2153	0	0.886125	1.453755	3.24054	1.679175
34.2608	0	0.82926	1.41372	3.199995	1.64628
34.3064	0	0.73032	1.38516	3.160215	1.626135
34.3519	0	0.64872	1.342575	3.120945	1.604715
34.3975	0	0.515355	1.303815	3.07836	1.58304
34.4431	0	0.43707	1.274745	3.0396	1.553715
34.4886	0	0.37893	1.236495	3.00747	1.53153
34.5342	0	0.329205	1.192635	2.961315	1.508835
34.5797	0	0.192015	1.143675	2.92536	1.48359
34.6253	0	0.132855	1.100835	2.884815	1.44432
34.6709	0	0.05406	1.06947	2.842485	1.41831
34.7164	0	-0.008925	1.038615	2.804235	1.40454
34.762	0	-0.083385	0.98226	2.768535	1.381845
34.8075	0	-0.173145	0.941715	2.7387	1.36578
34.8531	0	-0.26469	0.92208	2.701725	1.330845
34.8987	0	-0.336345	0.87516	2.667555	1.29387
34.9442	0	-0.39831	0.831555	2.62803	1.261485
34.9898	0	-0.450075	0.788715	2.594115	1.23216
35.0353	0	-0.516375	0.75888	2.554335	1.1934
35.0809	0	-0.56559	0.714	2.513025	1.143675
35.1265	0	-0.615315	0.66708	2.477325	1.0965
35.172	0	-0.66504	0.62016	2.437545	1.057485
35.2176	0	-0.732105	0.59109	2.396235	1.02969
35.2631	0	-0.866235	0.55386	2.354925	0.995775
35.3087	0	-0.92463	0.518925	2.32203	0.955485
35.3543	0	-0.96747	0.47736	2.27715	0.917745
35.3998	0	-1.021275	0.44523	2.23023	0.88638
35.4454	0	-1.067685	0.38913	2.18994	0.856035
35.4909	0	-1.11486	0.35649	2.1471	0.82467
35.5365	0	-1.161525	0.32742	2.10936	0.802995
35.5821	0	-1.20615	0.295545	2.070345	0.764235
35.6276	0	-1.226805	0.277185	2.035665	0.73083
35.6732	0	-1.275255	0.24021	1.99563	0.710175
35.7187	0	-1.3107	0.20451	1.95636	0.68136
35.7643	0	-1.366545	0.18309	1.914795	0.65841
35.8099	0	-1.39128	0.157335	1.8768	0.626535
35.8554	0	-1.42545	0.14025	1.84008	0.594915
35.901	0	-1.440495	0.12801	1.798515	0.55998
35.9465	0	-1.469055	0.105825	1.767915	0.52479
35.9921	0	-1.490475	0.088485	1.73706	0.50082
36.0376	0	-1.513935	0.05661	1.69779	0.47226
36.0832	0	-1.53408	0.030345	1.663875	0.459
36.1288	0	-1.55652	0.01071	1.63506	0.448035
36.1743	0	-1.56774	-0.008415	1.595535	0.43656
36.2199	0	-1.576665	-0.035445	1.56519	0.41208
36.2654	0	-1.606245	-0.055335	1.53306	0.393465
36.311	0	-1.631745	-0.071655	1.500675	0.368475
36.3566	0	-1.643475	-0.09078	1.470075	0.342465
36.4021	0	-1.65903	-0.12087	1.44534	0.32487
36.4477	0	-1.68606	-0.12903	1.417035	0.29988
36.4932	0	-1.71054	-0.133875	1.399185	0.27081
36.5388	0	-1.72023	-0.13515	1.373685	0.233325
36.5844	0	-1.726605	-0.157335	1.353795	0.20604
36.6299	0	-1.727625	-0.170085	1.326	0.17442
36.6755	0	-1.73349	-0.19737	1.29693	0.142035
36.721	0	-1.74828	-0.204	1.274745	0.12342
36.7666	0	-1.7493	-0.205275	1.24848	0.102765
36.8122	0	-1.74522	-0.217005	1.227825	0.085425
36.8577	0	-1.75236	-0.215985	1.20411	0.062475
36.9033	0	-1.75491	-0.223125	1.1781	0.05304
36.9488	0	-1.749045	-0.227715	1.15719	0.045135
36.9944	0	-1.73655	-0.23562	1.1373	0.038505
37.04	0	-1.73451	-0.232305	1.119195	0.02805
37.0855	0	-1.729155	-0.23664	1.10109	0.016065
37.1311	0	-1.724565	-0.23409	1.094205	-0.00204
37.1766	0	-1.718955	-0.21981	1.084005	-0.00663
37.2222	0	-1.710285	-0.220575	1.06896	-0.00561
37.2678	0	-1.70748	-0.210375	1.059525	-0.010965
37.3133	0	-1.695495	-0.20451	1.04601	-0.01224
37.3589	0	-1.67178	-0.201195	1.03632	-0.017085
37.4044	0	-1.654695	-0.189975	1.02714	-0.01887
37.45	0	-1.64016	-0.19125	1.02357	-0.027795
37.4956	0	-1.609305	-0.18513	1.01184	-0.0255
37.5411	0	-1.595535	-0.185895	1.00521	-0.03111
37.5867	0	-1.57641	-0.18156	0.9996	-0.02448
37.6322	0	-1.57335	-0.18921	0.989655	-0.020655
37.6778	0	-1.557795	-0.18462	0.984045	-0.01377
37.7234	0	-1.532295	-0.17493	0.981495	-0.01377
37.7689	0	-1.50807	-0.17238	0.983535	-0.017085
37.8145	0	-1.480785	-0.162435	0.979965	-0.02193
37.86	0	-1.462425	-0.148155	0.97818	-0.03315
37.9056	0	-1.425705	-0.124695	0.96798	-0.05202
37.9512	0	-1.39791	-0.107355	0.965685	-0.06681
37.9967	0	-1.372155	-0.09741	0.96594	-0.089505
38.0423	0	-1.336455	-0.091035	0.96747	-0.11832
38.0878	0	-1.30662	-0.092055	0.957525	-0.13413
38.1334	0	-1.271685	-0.07854	0.94554	-0.14229
38.179	0	-1.253835	-0.066555	0.939165	-0.151215
38.2245	0	-1.22145	-0.079305	0.924375	-0.169065
38.2701	0	-1.188045	-0.069615	0.921825	-0.184875
38.3156	0	-1.16076	-0.06579	0.90678	-0.20145
38.3612	0	-1.130415	-0.052275	0.88893	-0.2142
38.4067	0	-1.102365	-0.042075	0.881025	-0.21828
38.4523	0	-1.08222	-0.0153	0.870315	-0.228735
38.4979	0	-1.044225	-0.007395	0.853995	-0.24276
38.5434	0	-1.019235	-0.00204	0.84099	-0.25602
38.589	0	-0.987105	0.0153	0.83334	-0.27234
38.6345	0	-0.950895	0.02346	0.819315	-0.287895
38.6801	0	-0.895815	0.033915	0.80682	-0.303705
38.7257	0	-0.87465	0.04539	0.7905	-0.3162
38.7712	0	-0.85119	0.07242	0.771375	-0.31467
38.8168	0	-0.807585	0.079815	0.7599	-0.32691
38.8623	0	-0.775965	0.095625	0.7446	-0.331755
38.9079	0	-0.74613	0.104295	0.7293	-0.348075
38.9535	0	-0.71553	0.10608	0.72165	-0.358785
38.999	0	-0.68442	0.11679	0.705075	-0.36873
39.0446	0	-0.646935	0.11526	0.695895	-0.3621
39.0901	0	-0.613785	0.13515	0.688755	-0.36159
39.1357	0	-0.5865	0.1377	0.67473	-0.366945
39.1813	0	-0.54825	0.159885	0.65994	-0.370005
39.2268	0	-0.51102	0.17391	0.649485	-0.38403
39.2724	0	-0.47124	0.19227	0.629595	-0.390915
39.3179	0	-0.420495	0.211905	0.61761	-0.40341
39.3635	0	-0.383775	0.21165	0.608175	-0.43044
39.4091	0	-0.34425	0.21624	0.59721	-0.455685
39.4546	0	-0.30804	0.225675	0.58599	-0.468435
39.5002	0	-0.2754	0.24072	0.56865	-0.493425
39.5457	0	-0.24174	0.24429	0.55131	-0.514335
39.5913	0	-0.21165	0.243015	0.520965	-0.518415
39.6369	0	-0.16677	0.26316	0.498015	-0.52428
39.6824	0	-0.12648	0.273105	0.47583	-0.53193
39.728	0	-0.09741	0.27081	0.454665	-0.53907
39.7735	0	-0.0714	0.282795	0.43299	-0.564315
39.8191	0	-0.04743	0.292995	0.411825	-0.57069
39.8647	0	-0.015045	0.30294	0.39117	-0.58242
39.9102	0	0.021165	0.319515	0.367965	-0.58854
39.9558	0	0.042075	0.321045	0.352665	-0.60333
40.0013	0	0.05355	0.332775	0.32997	-0.606645
40.0469	0	0.073185	0.33354	0.31467	-0.61608
40.0925	0	0.106335	0.34017	0.295545	-0.623475
40.138	0	0.144075	0.351135	0.274125	-0.63342
40.1836	0	0.176205	0.36006	0.254235	-0.63954
40.2291	0	0.204255	0.37842	0.234855	-0.6426
40.2747	0	0.23103	0.3876	0.2193	-0.64974
40.3203	0	0.263415	0.413355	0.21267	-0.66402
40.3658	0	0.292995	0.428145	0.199665	-0.6732
40.4114	0	0.33099	0.44778	0.1836	-0.67473
40.4569	0	0.37077	0.460275	0.16932	-0.67167
40.5025	0	0.39933	0.47073	0.154785	-0.662745
40.548	0	0.4335	0.486795	0.144075	-0.64617
40.5936	0	0.46104	0.511785	0.13464	-0.647445
40.6392	0	0.49572	0.514845	0.129285	-0.652545
40.6847	0	0.52734	0.52683	0.12138	-0.654585
40.7303	0	0.57069	0.54366	0.11934	-0.65841
40.7758	0	0.62322	0.55539	0.11271	-0.664785
40.8214	0	0.66555	0.55692	0.104295	-0.68748
40.867	0	0.687225	0.56508	0.10455	-0.69717
40.9125	0	0.72165	0.57222	0.098685	-0.71145
40.9581	0	0.75072	0.57783	0.091545	-0.712215
41.0036	0	0.7752	0.58701	0.08211	-0.699975
41.0492	0	0.804525	0.5865	0.07956	-0.702015
41.0948	0	0.824415	0.58497	0.0714	-0.708645
41.1403	0	0.85578	0.5763	0.06936	-0.707625
41.1859	0	0.877965	0.596955	0.065025	-0.705075
41.2314	0	0.88434	0.615825	0.06528	-0.698955
41.277	0	0.90168	0.617355	0.06324	-0.694875
41.3226	0	0.928965	0.62271	0.058395	-0.688245
41.3681	0	0.95268	0.63597	0.055845	-0.686715
41.4137	0	0.977925	0.65637	0.04743	-0.67779
41.4592	0	0.99603	0.66657	0.045135	-0.6681
41.5048	0	1.02357	0.66402	0.04896	-0.65535
41.5504	0	1.047795	0.66963	0.04692	-0.647955
41.5959	0	1.077885	0.67473	0.045645	-0.634695
41.6415	0	1.096755	0.6834	0.04386	-0.62169
41.687	0	1.11078	0.687735	0.043095	-0.611235
41.7326	0	1.13271	0.69564	0.041055	-0.594915
41.7782	0	1.15362	0.71298	0.04029	-0.57834
41.8237	0	1.18269	0.7191	0.037485	-0.5712
41.8693	0	1.206405	0.726495	0.037485	-0.560235
41.9148	0	1.234455	0.73899	0.034935	-0.54366
41.9604	0	1.259445	0.75072	0.029325	-0.526575
42.006	0	1.279845	0.759645	0.03111	-0.520455
42.0515	0	1.31376	0.76041	0.030855	-0.513315
42.0971	0	1.342065	0.76857	0.036465	-0.510255
42.1426	0	1.36782	0.778515	0.031365	-0.506175
42.1882	0	1.383885	0.780555	0.0357	-0.503115
42.2338	0	1.405305	0.80172	0.042585	-0.502095
42.2793	0	1.42698	0.809115	0.037485	-0.4998
42.3249	0	1.44789	0.81294	0.037995	-0.49572
42.3704	0	1.455285	0.823905	0.03927	-0.500565
42.416	0	1.463955	0.833595	0.03825	-0.48909
42.4616	0	1.48053	0.83436	0.03417	-0.474555
42.5071	0	1.50246	0.83538	0.0306	-0.465885
42.5527	0	1.51113	0.85017	0.027285	-0.463845
42.5982	0	1.536375	0.86751	0.0255	-0.45747
42.6438	0	1.56927	0.878985	0.02193	-0.45135
42.6894	0	1.59834	0.87363	0.01632	-0.443955
42.7349	0	1.601145	0.85527	0.0153	-0.4335
42.7805	0	1.62027	0.868275	0.007905	-0.42177
42.826	0	1.64016	0.88077	-0.00204	-0.416925
42.8716	0	1.65801	0.885615	-0.00663	-0.40749
42.9171	0	1.68708	0.89454	-0.00561	-0.404685
42.9627	0	1.697535	0.89658	-0.01122	-0.40137
43.0083	0	1.725585	0.90627	-0.006885	-0.3927
43.0538	0	1.739355	0.91341	-0.00459	-0.38658
43.0994	0	1.761795	0.91698	-0.00663	-0.38403
43.1449	0	1.7901	0.91749	-0.00408	-0.38199
43.1905	0	1.8003	0.901935	-0.00408	-0.38301
43.2361	0	1.81152	0.919785	0.001275	-0.377655
43.2816	0	1.847475	0.92106	-0.003825	-0.374595
43.3272	0	1.881135	0.92922	-0.00255	-0.37281
43.3727	0	1.89414	0.93024	-0.00867	-0.35394
43.4183	0	1.908165	0.94503	-0.021675	-0.342975
43.4639	0	1.904085	0.947325	-0.020655	-0.33609
43.5094	0	1.90689	0.95982	-0.01734	-0.32691
43.555	0	1.92525	0.972315	-0.02193	-0.328695
43.6005	0	1.92627	0.963135	-0.025245	-0.34272
43.6461	0	1.947435	0.97563	-0.025755	-0.344505
43.6917	0	1.968855	0.96849	-0.028305	-0.352665
43.7372	0	1.985685	0.973335	-0.03468	-0.352665
43.7828	0	1.998435	0.974865	-0.0408	-0.35802
43.8283	0	1.993335	0.968235	-0.04998	-0.35496
43.8739	0	2.01756	0.960585	-0.056355	-0.357765
43.9195	0	2.03949	0.95574	-0.059925	-0.355725
43.965	0	2.05479	0.95676	-0.06834	-0.355725
44.0106	0	2.07162	0.970275	-0.074715	-0.35496
44.0561	0	2.08182	0.969765	-0.08517	-0.36108
44.1017	0	2.108085	0.971805	-0.09639	-0.35037
44.1473	0	2.12415	0.967725	-0.1071	-0.35088
44.1928	0	2.13333	0.970275	-0.113475	-0.352155
44.2384	0	2.1522	0.97563	-0.12087	-0.351135
44.2839	0	2.1624	0.98073	-0.126735	-0.35139
44.3295	0	2.174385	0.982005	-0.131325	-0.355725
44.3751	0	2.182035	0.98685	-0.13923	-0.348585
44.4206	0	2.18688	1.00062	-0.144585	-0.352665
44.4662	0	2.21187	0.999855	-0.149175	-0.34527
44.5117	0	2.22411	0.986595	-0.15759	-0.344505
44.5573	0	2.217225	0.984555	-0.1581	-0.343995
44.6029	0	2.209575	0.978945	-0.170085	-0.345015
44.6484	0	2.222325	0.979455	-0.17646	-0.34425
44.694	0	2.23176	0.974865	-0.183855	-0.334815
44.7395	0	2.224365	0.967215	-0.189465	-0.32181
44.7851	0	2.232015	0.96594	-0.197625	-0.31467
44.8307	0	2.233545	0.960075	-0.202725	-0.29784
44.8762	0	2.234055	0.967725	-0.20808	-0.283305
44.9218	0	2.247825	0.96441	-0.213435	-0.27132
44.9673	0	2.246805	0.95829	-0.215985	-0.27183
45.0129	0	2.25573	0.961095	-0.21675	-0.280755
45.0585	0	2.25624	0.98073	-0.207825	-0.28254
45.104	0	2.258535	0.988635	-0.2142	-0.28662
45.1496	0	2.274855	0.988125	-0.217005	-0.28407
45.1951	0	2.274345	0.983025	-0.221595	-0.278715
45.2407	0	2.281995	0.995265	-0.231285	-0.281775
45.2862	0	2.29449	0.980475	-0.240465	-0.26928
45.3318	0	2.294235	0.97869	-0.241995	-0.25806
45.3774	0	2.295765	0.982005	-0.24531	-0.24633
45.4229	0	2.30265	0.98124	-0.242505	-0.24378
45.4685	0	2.299335	0.98634	-0.24888	-0.238425
45.514	0	2.29806	0.97971	-0.248625	-0.23154
45.5596	0	2.30367	0.9792	-0.24735	-0.21828
45.6052	0	2.311065	0.969	-0.24786	-0.214455
45.6507	0	2.30112	0.98634	-0.249135	-0.204
45.6963	0	2.29296	0.984045	-0.24582	-0.201195
45.7418	0	2.299845	0.98124	-0.2448	-0.19023
45.7874	0	2.304435	0.97869	-0.247095	-0.175695
45.833	0	2.30775	0.985065	-0.247605	-0.161925
45.8785	0	2.300355	0.996795	-0.248115	-0.157845
45.9241	0	2.29908	0.99348	-0.25296	-0.14484
45.9696	0	2.31081	0.96951	-0.254235	-0.129795
46.0152	0	2.30622	0.965685	-0.25296	-0.113985
46.0608	0	2.300355	0.964155	-0.250665	-0.10149
46.1063	0	2.28633	0.95115	-0.25347	-0.09282
46.1519	0	2.274855	0.93279	-0.25194	-0.085425
46.1974	0	2.252925	0.934575	-0.255765	-0.064005
46.243	0	2.250885	0.9231	-0.262395	-0.04131
46.2886	0	2.246295	0.91545	-0.264945	-0.027285
46.3341	0	2.244	0.910095	-0.25908	-0.00612
46.3797	0	2.22972	0.90882	-0.253215	0.0102
46.4252	0	2.22768	0.919275	-0.243525	0.019125
46.4708	0	2.21595	0.92259	-0.23868	0.009945
46.5164	0	2.21952	0.910095	-0.22899	0.00765
46.5619	0	2.21646	0.922845	-0.220065	0.009945
46.6075	0	2.21289	0.91596	-0.221085	0.02397
46.653	0	2.20371	0.909585	-0.226695	0.034935
46.6986	0	2.18025	0.91443	-0.2244	0.045645
46.7442	0	2.160615	0.9078	-0.22287	0.05457
46.7897	0	2.17056	0.9129	-0.225675	0.068085
46.8353	0	2.17974	0.90219	-0.225675	0.076755
46.8808	0	2.18382	0.897855	-0.22746	0.087465
46.9264	0	2.17974	0.892245	-0.225165	0.101235
46.972	0	2.17056	0.890715	-0.221085	0.11424
47.0175	0	2.16852	0.87312	-0.22389	0.126225
47.0631	0	2.16801	0.867	-0.222615	0.13566
47.1086	0	2.16444	0.874905	-0.21675	0.14586
47.1542	0	2.17056	0.86394	-0.22134	0.16524
47.1998	0	2.15373	0.85476	-0.22134	0.173655
47.2453	0	2.139195	0.845325	-0.218535	0.18462
47.2909	0	2.1216	0.83589	-0.214965	0.192525
47.3364	0	2.116245	0.83232	-0.208335	0.200175
47.382	0	2.1165	0.82518	-0.205275	0.20706
47.4276	0	2.1063	0.81549	-0.204	0.211905
47.4731	0	2.09253	0.81498	-0.20298	0.22389
47.5187	0	2.087175	0.79917	-0.201195	0.232305
47.5642	0	2.076465	0.782595	-0.203745	0.2397
47.6098	0	2.05836	0.77367	-0.203235	0.25449
47.6553	0	2.03286	0.779535	-0.205275	0.279225
47.7009	0	2.017305	0.78897	-0.20298	0.292995
47.7465	0	2.007105	0.78081	-0.1989	0.310845
47.792	0	1.99104	0.779025	-0.199155	0.324615
47.8376	0	1.981095	0.76755	-0.196095	0.32385
47.8831	0	1.965285	0.767805	-0.189975	0.31824
47.9287	0	1.96809	0.769845	-0.17697	0.31875
47.9743	0	1.96044	0.774945	-0.17391	0.32232
48.0198	0	1.95432	0.76449	-0.17544	0.32844
48.0654	0	1.96656	0.749445	-0.178245	0.33711
48.1109	0	1.96656	0.74511	-0.17748	0.34323
48.1565	0	1.96503	0.741285	-0.174165	0.350625
48.2021	0	1.94463	0.72675	-0.175185	0.359295
48.2476	0	1.93749	0.715275	-0.171105	0.362355
48.2932	0	1.92882	0.70788	-0.164985	0.36618
48.3387	0	1.917855	0.70839	-0.16626	0.379695
48.3843	0	1.920405	0.68952	-0.163965	0.38607
48.4299	0	1.911225	0.689265	-0.1632	0.392955
48.4754	0	1.90893	0.68901	-0.16371	0.391935
48.521	0	1.89975	0.673455	-0.161925	0.39933
48.5665	0	1.892865	0.66912	-0.16269	0.4029
48.6121	0	1.885215	0.655605	-0.160905	0.40698
48.6577	0	1.871445	0.64668	-0.155295	0.411315
48.7032	0	1.861755	0.634185	-0.16065	0.41871
48.7488	0	1.85283	0.63597	-0.158865	0.4386
48.7943	0	1.846455	0.625515	-0.15147	0.44778
48.8399	0	1.817385	0.610215	-0.14994	0.457215
48.8855	0	1.79061	0.608175	-0.14433	0.46053
48.931	0	1.7799	0.59772	-0.143565	0.46461
48.9766	0	1.767915	0.58956	-0.137955	0.477105
49.0221	0	1.767915	0.60282	-0.137445	0.49623
49.0677	0	1.769955	0.582675	-0.144585	0.51561
49.1133	0	1.769955	0.58854	-0.13311	0.5253
49.1588	0	1.768935	0.572985	-0.12699	0.528105
49.2044	0	1.789845	0.56457	-0.12648	0.534225
49.2499	0	1.803615	0.55182	-0.123165	0.52479
49.2955	0	1.80234	0.53958	-0.118065	0.51969
49.3411	0	1.783215	0.538305	-0.12189	0.51459
49.3866	0	1.775055	0.51867	-0.11985	0.52275
49.4322	0	1.764345	0.49623	-0.11883	0.527595
49.4777	0	1.753635	0.49419	-0.11628	0.535755
49.5233	0	1.739355	0.48348	-0.117045	0.550545
49.5689	0	1.74165	0.491895	-0.11628	0.55692
49.6144	0	1.737825	0.472515	-0.114495	0.55692
49.66	0	1.74012	0.46155	-0.109905	0.56049
49.7055	0	1.732725	0.44166	-0.10404	0.564315
49.7511	0	1.718955	0.43809	-0.10353	0.57069
49.7967	0	1.71054	0.432735	-0.097665	0.58548
49.8422	0	1.68708	0.415395	-0.094605	0.59262
49.8878	0	1.68045	0.39117	-0.09741	0.60843
49.9333	0	1.652655	0.37587	-0.097665	0.622455
49.9789	0	1.62435	0.380205	-0.094605	0.62679
50.0244	0	1.613385	0.39423	-0.0918	0.63597
50.07	0	1.60548	0.37689	-0.103275	0.65382
50.1156	0	1.59018	0.36975	-0.100215	0.65841
50.1611	0	1.573095	0.354705	-0.107355	0.669375
50.2067	0	1.566465	0.33864	-0.108885	0.67983
50.2522	0	1.56315	0.33099	-0.09741	0.694365
50.2978	0	1.5708	0.327165	-0.092055	0.704565
50.3434	0	1.580235	0.31314	-0.087465	0.715785
50.3889	0	1.583295	0.306255	-0.08109	0.72828
50.4345	0	1.58151	0.308805	-0.071655	0.758625
50.48	0	1.564425	0.30498	-0.07242	0.769845
50.5256	0	1.541475	0.300645	-0.06528	0.793815
50.5712	0	1.535355	0.29682	-0.05916	0.810135
50.6167	0	1.51878	0.287895	-0.046665	0.826965
50.6623	0	1.519545	0.29682	-0.036465	0.83385
50.7078	0	1.50348	0.28968	-0.0255	0.828495
50.7534	0	1.48818	0.29121	-0.01428	0.825945
50.799	0	1.472625	0.276675	-0.014025	0.82926
50.8445	0	1.458855	0.257805	-0.00357	0.83283
50.8901	0	1.44483	0.264435	0.001275	0.841755
50.9356	0	1.425195	0.247095	0.012495	0.83793
50.9812	0	1.42494	0.248625	0.02193	0.842265
51.0268	0	1.418055	0.23919	0.02448	0.849405
51.0723	0	1.392045	0.22134	0.02652	0.86037
51.1179	0	1.371645	0.2193	0.03009	0.877965
51.1634	0	1.34232	0.21522	0.03927	0.890205
51.209	0	1.33773	0.2091	0.04182	0.89964
51.2546	0	1.33977	0.18105	0.044115	0.91596
51.3001	0	1.323195	0.179775	0.047685	0.93177
51.3457	0	1.324725	0.182325	0.051255	0.943245
51.3912	0	1.333395	0.178755	0.057375	0.95523
51.4368	0	1.334925	0.17544	0.060435	0.961605
51.4824	0	1.319115	0.16422	0.07242	0.97155
51.5279	0	1.307895	0.14943	0.08058	0.977925
51.5735	0	1.297695	0.13209	0.08976	0.994245
51.619	0	1.296675	0.119595	0.0969	1.00317
51.6646	0	1.28214	0.12189	0.095625	1.021785
51.7102	0	1.282905	0.11628	0.101745	1.031475
51.7557	0	1.274745	0.12342	0.1122	1.03785
51.8013	0	1.26531	0.114495	0.122145	1.05009
51.8468	0	1.256385	0.094605	0.13056	1.067685
51.8924	0	1.24491	0.07905	0.13923	1.081455
51.938	0	1.247205	0.06375	0.145605	1.092675
51.9835	0	1.22553	0.06936	0.155805	1.09752
52.0291	0	1.21839	0.055335	0.168045	1.09854
52.0746	0	1.209465	0.036975	0.18309	1.10772
52.1202	0	1.202835	0.027795	0.193545	1.107465
52.1657	0	1.189575	0.01479	0.204	1.098795
52.2113	0	1.175805	0.01122	0.215475	1.094205
52.2569	0	1.14852	0.00867	0.22389	1.099305
52.3024	0	1.150305	0.001275	0.22848	1.10874
52.348	0	1.15362	0.003825	0.23154	1.120725
52.3935	0	1.152855	-0.00153	0.233325	1.11894
52.4391	0	1.154895	-0.011475	0.24123	1.123785
52.4847	0	1.1577	-0.04284	0.24939	1.12965
52.5302	0	1.174785	-0.05712	0.25398	1.13577
52.5758	0	1.17708	-0.056355	0.25347	1.143165
52.6213	0	1.17504	-0.058905	0.266475	1.14189
52.6669	0	1.1628	-0.06375	0.275655	1.13883
52.7125	0	1.147755	-0.06834	0.280245	1.151835
52.758	0	1.145205	-0.0663	0.29121	1.157955
52.8036	0	1.128375	-0.05304	0.299115	1.166625
52.8491	0	1.12404	-0.06579	0.30345	1.181415
52.8947	0	1.12455	-0.06732	0.30192	1.18473
52.9403	0	1.12251	-0.06069	0.30702	1.196205
52.9858	0	1.123785	-0.0663	0.312375	1.20564
53.0314	0	1.12659	-0.078795	0.32232	1.221705
53.0769	0	1.11996	-0.08364	0.3315	1.22655
53.1225	0	1.1169	-0.09588	0.336855	1.23777
53.1681	0	1.103895	-0.114495	0.347565	1.249245
53.2136	0	1.101855	-0.120105	0.352155	1.252815
53.2592	0	1.094715	-0.132345	0.36108	1.264035
53.3047	0	1.098285	-0.14586	0.365925	1.28061
53.3503	0	1.0761	-0.15657	0.368985	1.295655
53.3959	0	1.063095	-0.17289	0.37128	1.311975
53.4414	0	1.03989	-0.170085	0.386325	1.31937
53.487	0	1.046775	-0.186915	0.40188	1.322175
53.5325	0	1.057485	-0.19992	0.400605	1.333905
53.5781	0	1.07049	-0.196095	0.41208	1.33467
53.6237	0	1.063095	-0.211905	0.41667	1.337475
53.6692	0	1.067685	-0.213435	0.42534	1.33008
53.7148	0	1.064115	-0.20298	0.43656	1.322685
53.7603	0	1.05825	-0.204	0.440895	1.326
53.8059	0	1.049325	-0.2193	0.451095	1.328295
53.8515	0	1.0404	-0.21879	0.46002	1.33416
53.897	0	1.02816	-0.233325	0.46512	1.33365
53.9426	0	1.025865	-0.24735	0.46563	1.347165
53.9881	0	0.997815	-0.26469	0.47022	1.36119
54.0337	0	1.004445	-0.271575	0.474555	1.37292
54.0793	0	0.99756	-0.275655	0.479655	1.376235
54.1248	0	0.997815	-0.28509	0.48807	1.38771
54.1704	0	0.99042	-0.29019	0.49164	1.395105
54.2159	0	0.976395	-0.29427	0.492405	1.402755
54.2615	0	0.975885	-0.300135	0.50337	1.41525
54.3071	0	0.967215	-0.31416	0.513315	1.426215
54.3526	0	0.95625	-0.30651	0.51816	1.444065
54.3982	0	0.95013	-0.31059	0.52734	1.46217
54.4437	0	0.954465	-0.314415	0.53805	1.469055
54.4893	0	0.953955	-0.323085	0.55131	1.47339
54.5348	0	0.959565	-0.343485	0.563805	1.492515
54.5804	0	0.93177	-0.3468	0.57222	1.50144
54.626	0	0.92106	-0.350625	0.58752	1.512915
54.6715	0	0.91749	-0.357765	0.59772	1.521585
54.7171	0	0.905505	-0.36873	0.6069	1.5351
54.7626	0	0.891225	-0.38148	0.605625	1.55958
54.8082	0	0.89148	-0.402135	0.6171	1.56417
54.8538	0	0.887655	-0.40851	0.631635	1.565445
54.8993	0	0.88485	-0.41157	0.646935	1.56519
54.9449	0	0.876945	-0.41361	0.658665	1.579215
54.9904	0	0.8619	-0.41208	0.668865	1.58763
55.036	0	0.862665	-0.41667	0.684675	1.58814
55.0816	0	0.856545	-0.419475	0.69258	1.58967
55.1271	0	0.85272	-0.4284	0.69462	1.594515
55.1727	0	0.84966	-0.445995	0.707625	1.582785
55.2182	0	0.84048	-0.44064	0.71655	1.57743
55.2638	0	0.84813	-0.452625	0.728535	1.57947
55.3094	0	0.843795	-0.46563	0.740265	1.579215
55.3549	0	0.84966	-0.45441	0.74664	1.584315
55.4005	0	0.845835	-0.464865	0.755565	1.60089
55.446	0	0.848385	-0.45951	0.760155	1.611855
55.4916	0	0.84558	-0.47226	0.758625	1.622055
55.5372	0	0.84762	-0.482205	0.77214	1.63863
55.5827	0	0.845325	-0.50337	0.77418	1.632
55.6283	0	0.837675	-0.5049	0.7752	1.635825
55.6738	0	0.84966	-0.510765	0.78846	1.64526
55.7194	0	0.867255	-0.52836	0.79203	1.66209
55.765	0	0.880515	-0.53244	0.797385	1.677645
55.8105	0	0.869805	-0.53091	0.8058	1.68504
55.8561	0	0.84252	-0.546465	0.80937	1.69626
55.9016	0	0.823905	-0.54009	0.82212	1.71105
55.9472	0	0.815235	-0.545445	0.82518	1.728645
55.9928	0	0.816	-0.54366	0.83895	1.72839
56.0383	0	0.81141	-0.553605	0.85119	1.74675
56.0839	0	0.80274	-0.562785	0.860625	1.77735
56.1294	0	0.79101	-0.552585	0.86853	1.79673
56.175	0	0.78846	-0.55386	0.89148	1.81254
56.2206	0	0.78693	-0.550035	0.90372	1.81407
56.2661	0	0.793815	-0.545445	0.909585	1.82325
56.3117	0	0.784125	-0.5559	0.921825	1.82427
56.3572	0	0.77724	-0.556665	0.93636	1.8207
56.4028	0	0.766275	-0.558195	0.951405	1.824015
56.4484	0	0.75072	-0.559215	0.963645	1.83192
56.4939	0	0.73134	-0.561765	0.97665	1.83855
56.5395	0	0.73236	-0.55437	0.98532	1.83804
56.585	0	0.72012	-0.55998	0.99501	1.832685
56.6306	0	0.72471	-0.561	1.00113	1.826565
56.6762	0	0.72471	-0.557685	1.007505	1.82478
56.7217	0	0.730065	-0.54417	1.01337	1.82172
56.7673	0	0.747405	-0.53907	1.024845	1.827075
56.8128	0	0.76653	-0.55743	1.02867	1.834215
56.8584	0	0.765765	-0.55539	1.0353	1.84518
56.9039	0	0.769845	-0.554115	1.050855	1.840845
56.9495	0	0.76551	-0.55335	1.06284	1.856655
56.9951	0	0.75429	-0.54468	1.063605	1.871955
57.0406	0	0.733125	-0.534735	1.076355	1.872465
57.0862	0	0.70839	-0.525555	1.07916	1.87476
57.1317	0	0.69513	-0.5355	1.082985	1.885725
57.1773	0	0.684165	-0.535245	1.09599	1.889295
57.2229	0	0.669375	-0.55488	1.104915	1.90485
57.2684	0	0.66708	-0.558705	1.108485	1.913775
57.314	0	0.65892	-0.55845	1.11945	1.92474
57.3595	0	0.67575	-0.55794	1.13118	1.932135
57.4051	0	0.65841	-0.56712	1.145205	1.929075
57.4507	0	0.66249	-0.557685	1.153365	1.933665
57.4962	0	0.660705	-0.559725	1.164075	1.942335
57.5418	0	0.64974	-0.55233	1.17096	1.95687
57.5873	0	0.64209	-0.551055	1.179375	1.968345
57.6329	0	0.64362	-0.553095	1.195695	1.98441
57.6785	0	0.64005	-0.550545	1.202325	1.989255
57.724	0	0.641835	-0.560235	1.215075	1.990275
57.7696	0	0.63852	-0.560745	1.225785	1.99206
57.8151	0	0.612	-0.57426	1.23828	1.994355
57.8607	0	0.612255	-0.5763	1.24542	1.9941
57.9063	0	0.61965	-0.56865	1.256385	1.993335
57.9518	0	0.61914	-0.574515	1.265565	1.98441
57.9974	0	0.62883	-0.561255	1.274235	1.982115
58.0429	0	0.62424	-0.56304	1.288005	1.973445
58.0885	0	0.621945	-0.54825	1.290045	1.97421
58.1341	0	0.612	-0.55131	1.29336	1.96758
58.1796	0	0.59874	-0.562275	1.304835	1.97574
58.2252	0	0.572475	-0.57171	1.30458	1.99206
58.2707	0	0.572985	-0.55896	1.314015	1.990275
58.3163	0	0.574005	-0.561255	1.31835	1.99869
58.3619	0	0.57171	-0.552075	1.326255	2.01195
58.4074	0	0.57222	-0.549525	1.326765	2.01654
58.453	0	0.56151	-0.556155	1.334415	2.032095
58.4985	0	0.555135	-0.550545	1.33467	2.031075
58.5441	0	0.544425	-0.55488	1.34334	2.03235
58.5897	0	0.540345	-0.55029	1.349205	2.04357
58.6352	0	0.529125	-0.55437	1.35405	2.0604
58.6808	0	0.52887	-0.53907	1.358895	2.072385
58.7263	0	0.51969	-0.536775	1.360425	2.088705
58.7719	0	0.49623	-0.535245	1.370115	2.101965
58.8175	0	0.490365	-0.534735	1.3719	2.120325
58.863	0	0.4896	-0.53907	1.379805	2.13639
58.9086	0	0.480165	-0.52632	1.383885	2.15271
58.9541	0	0.467925	-0.515355	1.394085	2.16138
58.9997	0	0.4641	-0.51765	1.398675	2.182035
59.0453	0	0.474045	-0.52479	1.4025	2.199375
59.0908	0	0.47838	-0.527085	1.408365	2.20218
59.1364	0	0.475065	-0.530655	1.41933	2.20728
59.1819	0	0.451605	-0.5457	1.430805	2.214675
59.2275	0	0.446505	-0.553095	1.442535	2.2236
59.273	0	0.423555	-0.544425	1.4484	2.227425
59.3186	0	0.40698	-0.52632	1.458345	2.23635
59.3642	0	0.3876	-0.52224	1.469565	2.24196
59.4097	0	0.36669	-0.53448	1.48104	2.24961
59.4553	0	0.34323	-0.545445	1.48206	2.252925
59.5008	0	0.33405	-0.55488	1.487415	2.257005
59.5464	0	0.33558	-0.56457	1.494555	2.249355
59.592	0	0.32742	-0.575025	1.49838	2.25267
59.6375	0	0.318495	-0.56916	1.499655	2.2542
59.6831	0	0.315945	-0.572475	1.50705	2.2491
59.7286	0	0.30192	-0.574005	1.51164	2.25879
59.7742	0	0.305235	-0.57885	1.51929	2.261595
59.8198	0	0.293505	-0.572985	1.52388	2.26032
59.8653	0	0.288405	-0.564315	1.527705	2.254965
59.9109	0	0.28458	-0.560745	1.53408	2.26185
59.9564	0	0.2754	-0.554115	1.539945	2.26644
60.002	0	0.266475	-0.548505	1.54122	2.277915
60.0476	0	0.27336	-0.555645	1.545045	2.29245
60.0931	0	0.27183	-0.542895	1.549635	2.30112
60.1387	0	0.254235	-0.5253	1.55499	2.311575
60.1842	0	0.266985	-0.508725	1.55958	2.317185
60.2298	0	0.27693	-0.50388	1.56825	2.321265
60.2754	0	0.295545	-0.502095	1.57131	2.32611
60.3209	0	0.280245	-0.501585	1.57692	2.32509
60.3665	0	0.268005	-0.51	1.58916	2.324835
60.412	0	0.24429	-0.52071	1.5912	2.338605
60.4576	0	0.22134	-0.510765	1.602675	2.34957
60.5032	0	0.20451	-0.50796	1.60701	2.36538
60.5487	0	0.19584	-0.51714	1.614405	2.377365
60.5943	0	0.18819	-0.518925	1.621035	2.378385
60.6398	0	0.19788	-0.50541	1.622055	2.38731
60.6854	0	0.193545	-0.50592	1.631745	2.38578
60.731	0	0.197115	-0.49521	1.64475	2.391645
60.7765	0	0.1836	-0.498015	1.65138	2.39241
60.8221	0	0.204765	-0.482205	1.65852	2.38986
60.8676	0	0.20196	-0.470985	1.66413	2.391135
60.9132	0	0.20196	-0.468435	1.667445	2.386035
60.9588	0	0.215985	-0.450585	1.67331	2.373285
61.0043	0	0.2142	-0.462825	1.677645	2.36997
61.0499	0	0.21165	-0.455175	1.68249	2.36742
61.0954	0	0.20553	-0.46665	1.68504	2.368185
61.141	0	0.211395	-0.46104	1.689885	2.370735
61.1866	0	0.2244	-0.465885	1.694475	2.367165
61.2321	0	0.219045	-0.45645	1.693965	2.36079
61.2777	0	0.20706	-0.45186	1.694475	2.36538
61.3232	0	0.2091	-0.44574	1.699575	2.374305
61.3688	0	0.20145	-0.449055	1.70289	2.368695
61.4143	0	0.211905	-0.45186	1.70544	2.37711
61.4599	0	0.21369	-0.44931	1.705695	2.379915
61.5055	0	0.202215	-0.44829	1.706205	2.388075
61.551	0	0.18513	-0.441915	1.703145	2.402865
61.5966	0	0.18054	-0.430695	1.7136	2.399805
61.6421	0	0.180795	-0.42483	1.71462	2.410515
61.6877	0	0.177735	-0.426615	1.72125	2.419695
61.7333	0	0.16677	-0.42687	1.721505	2.429385
61.7788	0	0.16167	-0.428145	1.72737	2.42556
61.8244	0	0.163965	-0.437835	1.73145	2.423775
61.8699	0	0.166515	-0.426615	1.73553	2.4276
61.9155	0	0.16167	-0.42432	1.74522	2.44137
61.9611	0	0.170595	-0.414375	1.75848	2.44137
62.0066	0	0.159375	-0.39525	1.7646	2.453865
62.0522	0	0.161925	-0.394995	1.771995	2.47095
62.0977	0	0.14331	-0.391425	1.780665	2.47911
62.1433	0	0.1326	-0.382245	1.78245	2.492625
62.1889	0	0.130305	-0.375105	1.79214	2.497725
62.2344	0	0.129795	-0.36924	1.797495	2.48625
62.28	0	0.115515	-0.361335	1.807695	2.48421
62.3255	0	0.118065	-0.34017	1.811775	2.478855
62.3711	0	0.105825	-0.32487	1.817385	2.463045
62.4167	0	0.107355	-0.30141	1.8309	2.459985
62.4622	0	0.10761	-0.292995	1.841865	2.456415
62.5078	0	0.11169	-0.2958	1.836255	2.457945
62.5533	0	0.09792	-0.29223	1.84263	2.45871
62.5989	0	0.06987	-0.287895	1.84569	2.465595
62.6445	0	0.08721	-0.28254	1.84875	2.46789
62.69	0	0.11016	-0.281775	1.84875	2.46024
62.7356	0	0.124695	-0.283305	1.85028	2.458455
62.7811	0	0.1275	-0.2856	1.85385	2.459475
62.8267	0	0.1377	-0.2703	1.85487	2.475285
62.8723	0	0.13821	-0.25755	1.85691	2.469165
62.9178	0	0.1377	-0.24072	1.8564	2.46636
62.9634	0	0.13311	-0.23307	1.858695	2.47044
63.0089	0	0.139485	-0.231285	1.85589	2.478345
63.0545	0	0.130815	-0.228225	1.8564	2.480895
63.1001	0	0.11577	-0.22695	1.867875	2.48829
63.1456	0	0.12138	-0.221085	1.874505	2.49339
63.1912	0	0.129795	-0.210885	1.873995	2.51022
63.2367	0	0.13923	-0.199155	1.877565	2.5143
63.2823	0	0.134385	-0.18411	1.8819	2.5245
63.3279	0	0.139995	-0.18207	1.884705	2.533425
63.3734	0	0.12342	-0.170595	1.88598	2.54133
63.419	0	0.123165	-0.160395	1.89312	2.553315
63.4645	0	0.121125	-0.154785	1.896435	2.56785
63.5101	0	0.11628	-0.15045	1.900515	2.572185
63.5557	0	0.098685	-0.15249	1.918365	2.56836
63.6012	0	0.103785	-0.13872	1.923975	2.565555
63.6468	0	0.082875	-0.12954	1.931115	2.57397
63.6923	0	0.073695	-0.133365	1.93647	2.576265
63.7379	0	0.06018	-0.13158	1.938255	2.5806
63.7834	0	0.06069	-0.134895	1.936215	2.576265
63.829	0	0.078285	-0.13515	1.9482	2.559945
63.8746	0	0.08823	-0.13005	1.954575	2.553315
63.9201	0	0.105825	-0.14484	1.95381	2.557905
63.9657	0	0.10965	-0.13566	1.95891	2.55
64.0112	0	0.112455	-0.131835	1.955085	2.553315
64.0568	0	0.112455	-0.122655	1.958145	2.54286
64.1024	0	0.12342	-0.110415	1.95891	2.53878
64.1479	0	0.119085	-0.11526	1.96095	2.53623
64.1935	0	0.105825	-0.106845	1.953555	2.52909
64.239	0	0.117555	-0.10914	1.957635	2.532405
64.2846	0	0.111435	-0.11016	1.95891	2.521695
64.3302	0	0.110925	-0.11475	1.96197	2.52042
64.3757	0	0.117045	-0.123165	1.966305	2.522715
64.4213	0	0.123675	-0.125205	1.967325	2.529345
64.4668	0	0.123165	-0.11781	1.970895	2.522715
64.5124	0	0.129795	-0.113985	1.973445	2.53266
64.558	0	0.1173	-0.11985	1.97676	2.542605
64.6035	0	0.10863	-0.113475	1.973955	2.54286
64.6491	0	0.117555	-0.097665	1.977525	2.543625
64.6946	0	0.102255	-0.087465	1.987215	2.54541
64.7402	0	0.08364	-0.08466	1.988235	2.552805
64.7858	0	0.096135	-0.084915	1.995375	2.55714
64.8313	0	0.11628	-0.09843	1.99614	2.56428
64.8769	0	0.119085	-0.09741	1.99665	2.570655
64.9224	0	0.12342	-0.104295	2.005065	2.57703
64.968	0	0.12342	-0.104295	2.005065	2.57703
65.0136	0	0.12342	-0.104295	2.005065	2.57703
65.0591	0	0.12342	-0.104295	2.005065	2.57703
65.1047	0	0.12342	-0.104295	2.005065	2.57703
65.1502	0	0.12342	-0.104295	2.005065	2.57703
65.1958	0	0.12342	-0.104295	2.005065	2.57703
65.2414	0	0.12342	-0.104295	2.005065	2.57703
65.2869	0	0.12342	-0.104295	2.005065	2.57703
65.3325	0	0.12342	-0.104295	2.005065	2.57703
65.378	0	0.12342	-0.104295	2.005065	2.57703
65.4236	0	0.12342	-0.104295	2.005065	2.57703
65.4692	0	0.12342	-0.104295	2.005065	2.57703
65.5147	0	0.12342	-0.104295	2.005065	2.57703
65.5603	0	0.12342	-0.104295	2.005065	2.57703
65.6058	0	0.12342	-0.104295	2.005065	2.57703
65.6514	0	0.12342	-0.104295	2.005065	2.57703
65.697	0	0.12342	-0.104295	2.005065	2.57703
65.7425	0	0.12342	-0.104295	2.005065	2.57703
65.7881	0	0.12342	-0.104295	2.005065	2.57703
65.8336	0	0.12342	-0.104295	2.005065	2.57703
65.8792	0	0.12342	-0.104295	2.005065	2.57703
65.9248	0	0.12342	-0.104295	2.005065	2.57703
65.9703	0	0.12342	-0.104295	2.005065	2.57703
66.0159	0	0.12342	-0.104295	2.005065	2.57703
66.0614	0	0.12342	-0.104295	2.005065	2.57703
66.107	0	0.12342	-0.104295	2.005065	2.57703
66.1525	0	0.12342	-0.104295	2.005065	2.57703
66.1981	0	0.12342	-0.104295	2.005065	2.57703
66.2437	0	0.12342	-0.104295	2.005065	2.57703
66.2892	0	0.12342	-0.104295	2.005065	2.57703
66.3348	0	0.12342	-0.104295	2.005065	2.57703
66.3803	0	0.12342	-0.104295	2.005065	2.57703
66.4259	0	0.12342	-0.104295	2.005065	2.57703
66.4715	0	0.12342	-0.104295	2.005065	2.57703
66.517	0	0.12342	-0.104295	2.005065	2.57703
66.5626	0	0.12342	-0.104295	2.005065	2.57703
66.6081	0	0.12342	-0.104295	2.005065	2.57703
66.6537	0	0.12342	-0.104295	2.005065	2.57703
66.6993	0	0.12342	-0.104295	2.005065	2.57703
66.7448	0	0.12342	-0.104295	2.005065	2.57703
66.7904	0	0.12342	-0.104295	2.005065	2.57703
66.8359	0	0.12342	-0.104295	2.005065	2.57703
66.8815	0	0.12342	-0.104295	2.005065	2.57703
66.9271	0	0.12342	-0.104295	2.005065	2.57703
66.9726	0	0.12342	-0.104295	2.005065	2.57703
67.0182	0	0.12342	-0.104295	2.005065	2.57703
67.0637	0	0.12342	-0.104295	2.005065	2.57703
67.1093	0	0.12342	-0.104295	2.005065	2.57703
67.1549	0	0.12342	-0.104295	2.005065	2.57703
67.2004	0	0.12342	-0.104295	2.005065	2.57703
67.246	0	0.12342	-0.104295	2.005065	2.57703
67.2915	0	0.12342	-0.104295	2.005065	2.57703
67.3371	0	0.12342	-0.104295	2.005065	2.57703
67.3827	0	0.12342	-0.104295	2.005065	2.57703
67.4282	0	0.12342	-0.104295	2.005065	2.57703
67.4738	0	0.12342	-0.104295	2.005065	2.57703
67.5193	0	0.12342	-0.104295	2.005065	2.57703
67.5649	0	0.12342	-0.104295	2.005065	2.57703
67.6105	0	0.12342	-0.104295	2.005065	2.57703
67.656	0	0.12342	-0.104295	2.005065	2.57703
67.7016	0	0.12342	-0.104295	2.005065	2.57703
67.7471	0	0.12342	-0.104295	2.005065	2.57703
67.7927	0	0.12342	-0.104295	2.005065	2.57703
67.8383	0	0.12342	-0.104295	2.005065	2.57703
67.8838	0	0.12342	-0.104295	2.005065	2.57703
67.9294	0	0.12342	-0.104295	2.005065	2.57703
67.9749	0	0.12342	-0.104295	2.005065	2.57703
68.0205	0	0.12342	-0.104295	2.005065	2.57703
68.0661	0	0.12342	-0.104295	2.005065	2.57703
68.1116	0	0.12342	-0.104295	2.005065	2.57703
68.1572	0	0.12342	-0.104295	2.005065	2.57703
68.2027	0	0.12342	-0.104295	2.005065	2.57703
68.2483	0	0.12342	-0.104295	2.005065	2.57703
68.2939	0	0.12342	-0.104295	2.005065	2.57703
68.3394	0	0.12342	-0.104295	2.005065	2.57703
